# Supplementary material for: 6-Hy­droxy-7,8-dimethyl­chroman-2-one
Source: Acta Crystallogr Sect E Struct Rep Online. 2012 Jul 4;68(Pt 8):o2332–3. doi: 10.1107/S1600536812029704 (PMC3414271; doi:10.1107/S1600536812029704)
Supplement: Supplementary file 1 [file e-68-o2332-sup1.cif]

##############################################################################
#                                                                            #
# This CIF contains the data in a paper accepted for publication in          #
# Acta Crystallographica Section E. It conforms to the requirements of       #
# Notes for Authors for Acta Crystallographica Section E, and has been       #
# peer reviewed under the auspices of the IUCr Commission on Journals.       #
#                                                                            #
# Full details of the Crystallographic Information File format               #
# are given in the paper "The Crystallographic Information File (CIF):       #
# a New Standard Archive File for Crystallography" by S. R. Hall, F. H.      #
# Allen and I. D. Brown [Acta Cryst. (1991), A47, 655-685].                  #
#                                                                            #
# The current version of the core CIF dictionary is obtainable from          #
# ftp://ftp.iucr.org/pub/cif_core.dic.                                       #
#                                                                            #
# Software is freely available for graphical display of the structure(s)     #
# in this CIF. For information consult the CIF software page                 #
# http://www.iucr.org/resources/cif/software.                                #
#                                                                            #
# This file may be used for bona fide research purposes within the           #
# scientific community so long as proper attribution is given to the journal # 
# article from which it was obtained.                                        #
#                                                                            #
##############################################################################
data_global
_audit_creation_method     SHELXL-97
_journal_date_recd_electronic     2012-06-26
_journal_date_accepted     2012-06-29
_journal_name_full     'Acta Crystallographica, Section E'
_journal_year     2012
_journal_volume     68
_journal_issue      8
_journal_page_first     o2332
_journal_page_last     o2333
_journal_paper_category     QO
_journal_paper_doi     10.1107/S1600536812029704
_journal_coeditor_code     LH5497
_publ_contact_author_name     'Professor Jim Simpson'
_publ_contact_author_address
;
Department of Chemistry
  University of Otago
  PO Box 56
  Dunedin
  New Zealand
;
_publ_contact_author_email     jsimpson@alkali.otago.ac.nz
_publ_contact_author_fax     '+64-3-04797906'
_publ_contact_author_phone     '+64-3-4797914 '
_publ_section_title
;
6-Hydroxy-7,8-dimethylchroman-2-one
;
loop_
    _publ_author_name
    _publ_author_address
    'Goswami, Shailesh K.'
;       Department of Chemistry
        University of Otago
        PO Box 56
        Dunedin
        New Zealand
;
    'Hanton, Lyall R.'
;       Department of Chemistry
        University of Otago
        PO Box 56
        Dunedin
        New Zealand
;
    'McAdam, C. John'
;       Department of Chemistry
        University of Otago
        PO Box 56
        Dunedin
        New Zealand
;
    'Moratti, Stephen C.'
;       Department of Chemistry
        University of Otago
        PO Box 56
        Dunedin
        New Zealand
;
    'Simpson, Jim'
;       Department of Chemistry
        University of Otago
        PO Box 56
        Dunedin
        New Zealand
;
data_I
_chemical_name_systematic
;
6-Hydroxy-7,8-dimethylchroman-2-one
;
_chemical_name_common     ?
_chemical_formula_moiety     'C11 H12 O3'
_chemical_formula_sum     'C11 H12 O3'
_chemical_formula_iupac     'C11 H12 O3'
_chemical_formula_weight     192.21
_chemical_melting_point     ?
_symmetry_cell_setting     triclinic
_symmetry_space_group_name_H-M     'P -1'
_symmetry_space_group_name_Hall     '-P 1'
loop_
    _symmetry_equiv_pos_as_xyz
    'x, y, z'
    '-x, -y, -z'
_cell_length_a     6.2808(14)
_cell_length_b     8.630(2)
_cell_length_c     9.389(2)
_cell_angle_alpha     88.603(6)
_cell_angle_beta     83.638(5)
_cell_angle_gamma     69.088(5)
_cell_volume     472.40(19)
_cell_formula_units_Z     2
_cell_measurement_reflns_used     4269
_cell_measurement_theta_min     2.53
_cell_measurement_theta_max     35.08
_cell_measurement_temperature     92(2)
_exptl_crystal_description     'triangular plate'
_exptl_crystal_colour     yellow
_exptl_crystal_size_max     0.34
_exptl_crystal_size_mid     0.32
_exptl_crystal_size_min     0.12
_exptl_crystal_density_diffrn     1.351
_exptl_crystal_density_meas     ?
_exptl_crystal_density_method     'not measured'
_exptl_crystal_F_000     204
_exptl_absorpt_coefficient_mu     0.098
_exptl_absorpt_correction_type     multi-scan
_exptl_absorpt_process_details     '(SADABS; Bruker, 2011)'
_exptl_absorpt_correction_T_min     0.6558
_exptl_absorpt_correction_T_max     0.7469
_exptl_special_details
;
;
_diffrn_ambient_temperature     92(2)
_diffrn_radiation_type     MoK\a
_diffrn_radiation_wavelength     0.71073
_diffrn_radiation_source     'fine-focus sealed tube'
_diffrn_radiation_monochromator     graphite
_diffrn_measurement_device_type     'Bruker APEXII CCD area-detector'
_diffrn_measurement_method     '\f and \w scans'
_diffrn_detector_area_resol_mean     ?
_diffrn_reflns_number     9073
_diffrn_reflns_av_R_equivalents     0.0349
_diffrn_reflns_av_sigmaI/netI     0.0408
_diffrn_reflns_theta_min     2.18
_diffrn_reflns_theta_max     35.12
_diffrn_reflns_theta_full     30.00
_diffrn_measured_fraction_theta_max     0.947
_diffrn_measured_fraction_theta_full     0.987
_diffrn_reflns_limit_h_min     -9
_diffrn_reflns_limit_h_max     9
_diffrn_reflns_limit_k_min     -13
_diffrn_reflns_limit_k_max     12
_diffrn_reflns_limit_l_min     -14
_diffrn_reflns_limit_l_max     15
_diffrn_standards_number     0
_diffrn_standards_interval_count     ?
_diffrn_standards_interval_time     ?
_diffrn_standards_decay_%     ?
_refine_special_details
;
Refinement of <i>F</i>^2^ against ALL reflections. The weighted <i>R</i>-factor
<i>wR</i> and goodness of fit <i>S</i> are based on <i>F</i>^2^, conventional
<i>R</i>-factors <i>R</i> are based on <i>F</i>, with <i>F</i> set to zero for
negative <i>F</i>^2^. The threshold expression of <i>F</i>^2^ >
\s(<i>F</i>^2^) is used only for calculating <i>R</i>-factors(gt) <i>etc</i>.
and is not relevant to the choice of reflections for refinement.
<i>R</i>-factors based on <i>F</i>^2^ are statistically about twice as large
as those based on <i>F</i>, and <i>R</i>- factors based on ALL data will be
even larger.
;
_reflns_number_total     3963
_reflns_number_gt     3368
_reflns_threshold_expression     I>2\s(I)
_refine_ls_structure_factor_coef     Fsqd
_refine_ls_matrix_type     full
_refine_ls_R_factor_all     0.0755
_refine_ls_R_factor_gt     0.0648
_refine_ls_wR_factor_gt     0.1796
_refine_ls_wR_factor_ref     0.1877
_refine_ls_goodness_of_fit_ref     1.109
_refine_ls_restrained_S_all     1.109
_refine_ls_number_reflns     3963
_refine_ls_number_parameters     132
_refine_ls_number_restraints     0
_refine_ls_hydrogen_treatment     mixed
_refine_ls_weighting_scheme     calc
_refine_ls_weighting_details
         'calc w=1/[\s^2^(Fo^2^)+(0.0874P)^2^+0.1584P] where P=(Fo^2^+2Fc^2^)/3'
_atom_sites_solution_hydrogens     geom
_atom_sites_solution_primary     direct
_atom_sites_solution_secondary     difmap
_refine_ls_shift/su_max     0.000
_refine_ls_shift/su_mean     0.000
_refine_diff_density_max     0.599
_refine_diff_density_min     -0.275
_refine_ls_extinction_method     none
_refine_ls_extinction_coef     ?
loop_
    _atom_type_symbol
    _atom_type_description
    _atom_type_scat_dispersion_real
    _atom_type_scat_dispersion_imag
    _atom_type_scat_source
    'C' 'C' 0.0033 0.0016
                         'International Tables Vol C Tables 4.2.6.8 and 6.1.1.4'
    'H' 'H' 0.0000 0.0000
                         'International Tables Vol C Tables 4.2.6.8 and 6.1.1.4'
    'O' 'O' 0.0106 0.0060
                         'International Tables Vol C Tables 4.2.6.8 and 6.1.1.4'
_computing_data_collection     'APEX2 (Bruker, 2011)'
_computing_cell_refinement     'APEX2 (Bruker, 2011) and SAINT (Bruker, 2011)'
_computing_data_reduction     'SAINT (Bruker, 2011)'
_computing_structure_solution
;
SHELXS97 (Sheldrick, 2008) and <i>TITAN2000</i> (Hunter & Simpson,
1999)
;
_computing_structure_refinement
;
SHELXL97 (Sheldrick, 2008) and <i>TITAN2000</i> (Hunter & Simpson,
1999)
;
_computing_molecular_graphics
;
SHELXTL (Sheldrick, 2008) and <i>Mercury</i> (Macrae <i>et al.</i>,
2008)
;
_computing_publication_material
;
SHELXL97 (Sheldrick, 2008), enCIFer (Allen <i>et al.</i>, 2004),
PLATON (Spek,
2009) and publCIF (Westrip, 2010)
;
loop_
    _atom_site_type_symbol
    _atom_site_label
    _atom_site_fract_x
    _atom_site_fract_y
    _atom_site_fract_z
    _atom_site_U_iso_or_equiv
    _atom_site_adp_type
    _atom_site_calc_flag
    _atom_site_refinement_flags
    _atom_site_occupancy
    _atom_site_symmetry_multiplicity
    _atom_site_disorder_assembly
    _atom_site_disorder_group
    O O1 0.26085(18) 1.00639(11) 0.13645(11) 0.0271(2) Uani d . 1 1 . .
    C C1 0.2601(2) 0.86709(14) 0.15707(13) 0.0195(2) Uani d . 1 1 . .
    O O2 0.44911(14) 0.75378(10) 0.20340(9) 0.01890(18) Uani d . 1 1 . .
    C C2 0.0627(2) 0.81355(14) 0.13980(13) 0.0198(2) Uani d . 1 1 . .
    H H2A -0.0395 0.8915 0.0761 0.024 Uiso calc R 1 1 . .
    H H2B -0.0265 0.8178 0.2344 0.024 Uiso calc R 1 1 . .
    C C3 0.14248(19) 0.63811(13) 0.07686(12) 0.0175(2) Uani d . 1 1 . .
    H H3A 0.0114 0.5993 0.0819 0.021 Uiso calc R 1 1 . .
    H H3B 0.2033 0.6378 -0.0251 0.021 Uiso calc R 1 1 . .
    C C4 0.32642(18) 0.52366(13) 0.15984(11) 0.01564(19) Uani d . 1 1 . .
    C C5 0.46469(18) 0.58834(13) 0.22549(11) 0.01568(19) Uani d . 1 1 . .
    C C6 0.63239(18) 0.49425(14) 0.31075(11) 0.0165(2) Uani d . 1 1 . .
    C C61 0.7683(2) 0.57324(16) 0.38576(13) 0.0213(2) Uani d . 1 1 . .
    H H61A 0.7096 0.6933 0.3707 0.032 Uiso calc R 1 1 . .
    H H61B 0.9300 0.5266 0.3468 0.032 Uiso calc R 1 1 . .
    H H61C 0.7538 0.5514 0.4886 0.032 Uiso calc R 1 1 . .
    C C7 0.66848(19) 0.32489(14) 0.32618(12) 0.0179(2) Uani d . 1 1 . .
    C C71 0.8441(2) 0.21682(16) 0.41777(14) 0.0247(2) Uani d . 1 1 . .
    H H71A 0.9982 0.1949 0.3685 0.037 Uiso calc R 1 1 . .
    H H71B 0.8197 0.1116 0.4349 0.037 Uiso calc R 1 1 . .
    H H71C 0.8290 0.2735 0.5096 0.037 Uiso calc R 1 1 . .
    C C8 0.53406(19) 0.25683(13) 0.25696(12) 0.0181(2) Uani d . 1 1 . .
    O O8 0.57401(17) 0.09172(11) 0.27400(11) 0.0255(2) Uani d . 1 1 . .
    H H8O 0.472(4) 0.070(3) 0.226(2) 0.038 Uiso d . 1 1 . .
    C C9 0.36335(19) 0.35568(13) 0.17644(12) 0.0175(2) Uani d . 1 1 . .
    H H9 0.2715 0.3080 0.1326 0.021 Uiso calc R 1 1 . .
loop_
    _atom_site_aniso_label
    _atom_site_aniso_U_11
    _atom_site_aniso_U_22
    _atom_site_aniso_U_33
    _atom_site_aniso_U_12
    _atom_site_aniso_U_13
    _atom_site_aniso_U_23
    O1 0.0341(5) 0.0165(4) 0.0344(5) -0.0117(3) -0.0113(4) 0.0055(3)
    C1 0.0231(5) 0.0153(4) 0.0197(5) -0.0058(4) -0.0048(4) 0.0014(3)
    O2 0.0213(4) 0.0159(4) 0.0221(4) -0.0087(3) -0.0064(3) 0.0024(3)
    C2 0.0190(5) 0.0157(4) 0.0241(5) -0.0046(4) -0.0059(4) 0.0015(4)
    C3 0.0189(5) 0.0166(4) 0.0176(4) -0.0060(4) -0.0059(4) 0.0012(3)
    C4 0.0162(4) 0.0146(4) 0.0159(4) -0.0048(3) -0.0028(3) -0.0008(3)
    C5 0.0172(4) 0.0147(4) 0.0154(4) -0.0058(3) -0.0028(3) 0.0008(3)
    C6 0.0148(4) 0.0193(5) 0.0147(4) -0.0052(3) -0.0021(3) -0.0003(3)
    C61 0.0191(5) 0.0271(6) 0.0200(5) -0.0102(4) -0.0050(4) 0.0002(4)
    C7 0.0165(4) 0.0189(5) 0.0162(4) -0.0036(4) -0.0034(3) 0.0020(3)
    C71 0.0237(5) 0.0241(5) 0.0228(5) -0.0027(4) -0.0087(4) 0.0046(4)
    C8 0.0191(5) 0.0145(4) 0.0194(5) -0.0041(3) -0.0026(4) 0.0011(3)
    O8 0.0281(5) 0.0139(4) 0.0342(5) -0.0052(3) -0.0101(4) 0.0039(3)
    C9 0.0177(5) 0.0146(4) 0.0197(5) -0.0048(3) -0.0038(4) -0.0001(3)
_geom_special_details
;
All e.s.d.'s (except the e.s.d. in the dihedral angle between two l.s. planes)
are estimated using the full covariance matrix. The cell e.s.d.'s are taken
into account individually in the estimation of e.s.d.'s in distances, angles
and torsion angles; correlations between e.s.d.'s in cell parameters are only
used when they are defined by crystal symmetry. An approximate (isotropic)
treatment of cell e.s.d.'s is used for estimating e.s.d.'s involving l.s.
planes.
;
loop_
    _geom_bond_atom_site_label_1
    _geom_bond_atom_site_label_2
    _geom_bond_site_symmetry_2
    _geom_bond_distance
    _geom_bond_publ_flag
    O1 C1 . 1.2145(14) ?
    C1 O2 . 1.3489(14) ?
    C1 C2 . 1.4948(17) ?
    O2 C5 . 1.4076(13) ?
    C2 C3 . 1.5261(16) ?
    C2 H2A . 0.9900 ?
    C2 H2B . 0.9900 ?
    C3 C4 . 1.5049(15) ?
    C3 H3A . 0.9900 ?
    C3 H3B . 0.9900 ?
    C4 C5 . 1.3882(15) ?
    C4 C9 . 1.3916(15) ?
    C5 C6 . 1.3979(15) ?
    C6 C7 . 1.4032(16) ?
    C6 C61 . 1.5039(16) ?
    C61 H61A . 0.9800 ?
    C61 H61B . 0.9800 ?
    C61 H61C . 0.9800 ?
    C7 C8 . 1.4051(16) ?
    C7 C71 . 1.5044(16) ?
    C71 H71A . 0.9800 ?
    C71 H71B . 0.9800 ?
    C71 H71C . 0.9800 ?
    C8 O8 . 1.3644(14) ?
    C8 C9 . 1.3943(15) ?
    O8 O1 1_545 2.7788(15) ?
    O8 H8O . 0.89(2) ?
    C9 H9 . 0.9500 ?
loop_
    _geom_angle_atom_site_label_1
    _geom_angle_atom_site_label_2
    _geom_angle_atom_site_label_3
    _geom_angle_site_symmetry_1
    _geom_angle_site_symmetry_3
    _geom_angle
    _geom_angle_publ_flag
    O1 C1 O2 . . 117.42(11) ?
    O1 C1 C2 . . 124.89(11) ?
    O2 C1 C2 . . 117.65(10) ?
    C1 O2 C5 . . 120.91(9) ?
    C1 C2 C3 . . 111.78(9) ?
    C1 C2 H2A . . 109.3 ?
    C3 C2 H2A . . 109.3 ?
    C1 C2 H2B . . 109.3 ?
    C3 C2 H2B . . 109.3 ?
    H2A C2 H2B . . 107.9 ?
    C4 C3 C2 . . 109.49(9) ?
    C4 C3 H3A . . 109.8 ?
    C2 C3 H3A . . 109.8 ?
    C4 C3 H3B . . 109.8 ?
    C2 C3 H3B . . 109.8 ?
    H3A C3 H3B . . 108.2 ?
    C5 C4 C9 . . 117.89(10) ?
    C5 C4 C3 . . 118.78(9) ?
    C9 C4 C3 . . 123.32(10) ?
    C4 C5 C6 . . 123.13(10) ?
    C4 C5 O2 . . 120.75(9) ?
    C6 C5 O2 . . 116.05(9) ?
    C5 C6 C7 . . 118.36(10) ?
    C5 C6 C61 . . 120.77(10) ?
    C7 C6 C61 . . 120.86(10) ?
    C6 C61 H61A . . 109.5 ?
    C6 C61 H61B . . 109.5 ?
    H61A C61 H61B . . 109.5 ?
    C6 C61 H61C . . 109.5 ?
    H61A C61 H61C . . 109.5 ?
    H61B C61 H61C . . 109.5 ?
    C6 C7 C8 . . 119.04(10) ?
    C6 C7 C71 . . 121.15(10) ?
    C8 C7 C71 . . 119.79(10) ?
    C7 C71 H71A . . 109.5 ?
    C7 C71 H71B . . 109.5 ?
    H71A C71 H71B . . 109.5 ?
    C7 C71 H71C . . 109.5 ?
    H71A C71 H71C . . 109.5 ?
    H71B C71 H71C . . 109.5 ?
    O8 C8 C9 . . 121.51(10) ?
    O8 C8 C7 . . 117.50(10) ?
    C9 C8 C7 . . 120.98(10) ?
    C8 O8 H8O . . 105.9(13) ?
    C4 C9 C8 . . 120.53(10) ?
    C4 C9 H9 . . 119.7 ?
    C8 C9 H9 . . 119.7 ?
loop_
    _geom_hbond_atom_site_label_D
    _geom_hbond_atom_site_label_H
    _geom_hbond_atom_site_label_A
    _geom_hbond_site_symmetry_A
    _geom_hbond_distance_DH
    _geom_hbond_distance_HA
    _geom_hbond_distance_DA
    _geom_hbond_angle_DHA
    O8 H8O O1 1_545 0.89(2) 1.89(2) 2.7788(15) 175(2)
    C9 H9 O1 1_545 0.95 2.63 3.3371(16) 132
    C2 H2A O1 2_575 0.99 2.52 3.4626(16) 159
    C3 H3B Cg 2_665 0.99 2.54 3.4771(15) 157
    C61 H61C Cg 2_666 0.98 2.79 3.6956(16) 153
_iucr_refine_instructions_details
;
TITL skg41224r in P-1
CELL 0.71073   6.2808   8.6301   9.3888  88.603  83.638  69.088
ZERR    2.00   0.0014   0.0020   0.0021   0.006   0.005   0.005
LATT  1
SFAC C H O
UNIT 22 24 6
TEMP -181
SIZE 0.12 0.32 0.34
acta 60
L.S.12
BOND $H
FMAP 2
PLAN  5
omit 0 -2 5
omit 0 -1 5
eqiv $1 x,-1+y,z
eqiv $2 -x,2-y,-z
htab O8 O1_$1
Htab C9 o1_$1
htab c2 o1_$2
bind  o8 o1_$1
mpla o1 c1 o2 c2 c3 c4 c5 c6 c61 c7 c71 c8 o8 c8
mpla 5 c1 c3 c4 c5 o2 c2 o1
mpla c4 c5 c6 c7 c8 c9
mpla c4 c5 o2 c1 c2 c3
WGHT    0.087400    0.158400
FVAR       0.23394
O1    3    0.260855    1.006386    0.136454    11.00000    0.03407    0.01654 =
         0.03443    0.00551   -0.01131   -0.01166
C1    1    0.260130    0.867089    0.157072    11.00000    0.02312    0.01530 =
         0.01968    0.00143   -0.00480   -0.00584
O2    3    0.449109    0.753778    0.203405    11.00000    0.02128    0.01593 =
         0.02205    0.00243   -0.00644   -0.00869
C2    1    0.062707    0.813549    0.139801    11.00000    0.01900    0.01574 =
         0.02409    0.00154   -0.00593   -0.00458
AFIX  23
H2A   2   -0.039526    0.891521    0.076078    11.00000   -1.20000
H2B   2   -0.026494    0.817763    0.234354    11.00000   -1.20000
AFIX   0
C3    1    0.142480    0.638112    0.076861    11.00000    0.01891    0.01659 =
         0.01756    0.00117   -0.00586   -0.00605
AFIX  23
H3A   2    0.011355    0.599310    0.081904    11.00000   -1.20000
H3B   2    0.203280    0.637810   -0.025069    11.00000   -1.20000
AFIX   0
C4    1    0.326423    0.523655    0.159839    11.00000    0.01617    0.01457 =
         0.01593   -0.00077   -0.00277   -0.00481
C5    1    0.464689    0.588338    0.225492    11.00000    0.01724    0.01469 =
         0.01540    0.00077   -0.00284   -0.00579
C6    1    0.632387    0.494250    0.310755    11.00000    0.01484    0.01935 =
         0.01470   -0.00028   -0.00212   -0.00523
C61   1    0.768313    0.573244    0.385758    11.00000    0.01911    0.02709 =
         0.01998    0.00017   -0.00502   -0.01024
AFIX 137
H61A  2    0.709637    0.693256    0.370717    11.00000   -1.50000
H61B  2    0.930030    0.526580    0.346817    11.00000   -1.50000
H61C  2    0.753849    0.551371    0.488616    11.00000   -1.50000
AFIX   0
C7    1    0.668478    0.324892    0.326176    11.00000    0.01648    0.01893 =
         0.01621    0.00196   -0.00335   -0.00362
C71   1    0.844135    0.216823    0.417773    11.00000    0.02366    0.02415 =
         0.02276    0.00456   -0.00872   -0.00265
AFIX 137
H71A  2    0.998178    0.194948    0.368501    11.00000   -1.50000
H71B  2    0.819682    0.111638    0.434898    11.00000   -1.50000
H71C  2    0.828972    0.273484    0.509588    11.00000   -1.50000
AFIX   0
C8    1    0.534056    0.256831    0.256955    11.00000    0.01910    0.01447 =
         0.01938    0.00111   -0.00265   -0.00407
O8    3    0.574006    0.091719    0.274004    11.00000    0.02806    0.01388 =
         0.03416    0.00391   -0.01010   -0.00521
H8O   2    0.472341    0.070121    0.226452    11.00000   -1.50000
C9    1    0.363346    0.355676    0.176439    11.00000    0.01772    0.01462 =
         0.01973   -0.00008   -0.00379   -0.00476
AFIX  43
H9    2    0.271498    0.307970    0.132559    11.00000   -1.20000
REM  skg41224r in P-1
REM R1 =  0.0656 for   3370 Fo > 4sig(Fo)  and  0.0763 for all   3965 data
REM    132 parameters refined using      0 restraints
REM Highest difference peak  0.630,  deepest hole -0.287,  1-sigma level  0.088
HKLF 4
REM  skg41224r in P-1
REM R1 =  0.0648 for   3368 Fo > 4sig(Fo)  and  0.0755 for all   3963 data
REM    132 parameters refined using      0 restraints
END
;
