# Supplementary material for: 6-Hy­droxy-7,8-dimethyl­chroman-2-one
Source: Acta Crystallogr Sect E Struct Rep Online. 2012 Jul 4;68(Pt 8):o2332–3. doi: 10.1107/S1600536812029704 (PMC3414271; doi:10.1107/S1600536812029704)
Supplement: Supplementary file 2 [file e-68-o2332-Isup2.hkl]

# 
# h,k,l, Fc-squared, Fo-squared, sigma(Fo-squared) and status flag 
# 
data_I
_shelx_title ' skg41224r in P-1' 
_shelx_refln_list_code          4 
_shelx_F_calc_maximum      128.92 
_exptl_crystal_F_000       204.00 
_reflns_d_resolution_high  0.6177 
 
loop_ 
 _symmetry_equiv_pos_as_xyz 
 'x, y, z' 
 '-x, -y, -z' 
 
_cell_length_a     6.2808 
_cell_length_b     8.6301 
_cell_length_c     9.3888 
_cell_angle_alpha  88.603 
_cell_angle_beta   83.638 
_cell_angle_gamma  69.088 
 
_shelx_F_squared_multiplier     1.000 
 
loop_ 
 _refln_index_h 
 _refln_index_k 
 _refln_index_l 
 _refln_F_squared_calc 
 _refln_F_squared_meas 
 _refln_F_squared_sigma 
 _refln_observed_status 
   1   0   0     1738.84     1815.61     38.48 o 
   2   0   0       22.54       23.22      0.65 o 
   3   0   0        1.54        0.49      0.11 o 
   4   0   0        7.86        5.35      0.47 o 
   5   0   0        3.87        3.10      0.49 o 
   6   0   0        0.09        0.06      0.16 o 
   7   0   0        0.10        0.37      0.26 o 
   8   0   0        0.01       -0.07      0.82 o 
  -8   1   0        1.29        0.64      0.39 o 
  -7   1   0        2.25        2.46      0.37 o 
  -6   1   0        0.03       -0.26      0.26 o 
  -5   1   0       28.09       29.48      2.13 o 
  -4   1   0      358.39      360.51      6.50 o 
  -3   1   0      537.02      597.91      8.04 o 
  -2   1   0        7.77        9.31      0.44 o 
  -1   1   0      431.58      424.14      8.02 o 
   0   1   0      428.78      437.75     13.21 o 
   1   1   0     2350.48     2266.63     29.25 o 
   2   1   0       17.69       19.43      0.56 o 
   3   1   0      208.34      228.29      6.33 o 
   4   1   0        0.22        0.23      0.13 o 
   5   1   0       59.89       62.71      2.18 o 
   6   1   0      432.04      433.70     10.46 o 
   7   1   0      203.28      214.47      6.76 o 
   8   1   0        5.39        3.40      0.39 o 
  -8   2   0        2.32        2.38      0.55 o 
  -7   2   0        9.74        9.61      0.96 o 
  -6   2   0       61.49       56.82      3.55 o 
  -5   2   0       21.46       22.45      1.87 o 
  -4   2   0       11.70        9.38      0.75 o 
  -3   2   0      152.99      166.42      3.43 o 
  -2   2   0      227.74      243.97      4.17 o 
  -1   2   0      344.90      368.35      6.27 o 
   0   2   0        6.27        4.82      0.28 o 
   1   2   0      112.00      105.50      2.17 o 
   2   2   0     1115.96     1122.53     17.17 o 
   3   2   0      214.27      263.85      4.75 o 
   4   2   0        0.28        0.18      0.09 o 
   5   2   0      113.36      110.03      2.77 o 
   6   2   0        9.13        9.63      0.82 o 
   7   2   0       84.54       83.50      3.28 o 
   8   2   0       33.82       37.46      2.92 o 
  -8   3   0        0.15        0.91      0.73 o 
  -7   3   0        8.01        6.23      0.61 o 
  -6   3   0       13.09       13.49      1.40 o 
  -5   3   0        0.23        0.09      0.26 o 
  -4   3   0        3.10        2.22      0.24 o 
  -3   3   0        4.56        3.70      0.42 o 
  -2   3   0        9.03        6.99      0.64 o 
  -1   3   0        4.91        4.64      0.46 o 
   0   3   0        5.02        2.84      0.25 o 
   1   3   0      182.09      172.67      3.14 o 
   2   3   0      371.43      378.72      5.35 o 
   3   3   0        8.94       10.11      0.80 o 
   4   3   0       15.70       14.12      0.82 o 
   5   3   0       31.64       30.38      1.03 o 
   6   3   0        0.43        0.50      0.27 o 
   7   3   0        0.64        0.49      0.16 o 
   8   3   0       27.45       30.15      2.56 o 
   9   3   0        0.01       -0.37      0.37 o 
  -8   4   0        1.80        2.19      0.73 o 
  -7   4   0        1.23        1.04      0.44 o 
  -6   4   0        3.46        4.62      0.82 o 
  -5   4   0        2.41        2.98      0.61 o 
  -4   4   0       29.87       27.99      1.86 o 
  -3   4   0        8.59        8.81      0.67 o 
  -2   4   0       19.10       22.79      1.30 o 
  -1   4   0       59.24       62.78      2.21 o 
   0   4   0       53.31       65.90      2.05 o 
   1   4   0      109.32      133.48      2.58 o 
   2   4   0        8.27       11.34      0.45 o 
   3   4   0       21.82       21.07      0.83 o 
   4   4   0        1.85        0.55      0.13 o 
   5   4   0       13.06       11.33      0.80 o 
   6   4   0        4.68        3.50      0.20 o 
   7   4   0       11.91       13.52      1.28 o 
   8   4   0        8.20        6.76      0.73 o 
   9   4   0        0.08        0.37      0.37 o 
  -7   5   0       11.25       12.79      1.64 o 
  -6   5   0        0.10       -0.18      2.19 o 
  -5   5   0        1.76        1.28      0.30 o 
  -4   5   0      114.92      116.64      4.66 o 
  -3   5   0      349.40      342.61      8.86 o 
  -2   5   0      124.45      121.30      3.76 o 
  -1   5   0      225.44      218.61      5.11 o 
   0   5   0        6.63        4.56      0.50 o 
   1   5   0      164.72      171.27      3.40 o 
   2   5   0      353.03      399.69      5.78 o 
   3   5   0       31.44       26.61      1.00 o 
   4   5   0        1.59        1.59      0.13 o 
   5   5   0        1.37        0.89      0.12 o 
   6   5   0       45.32       35.93      1.51 o 
   7   5   0       54.12       49.47      2.27 o 
   8   5   0        7.32        7.86      0.73 o 
   9   5   0        2.04        2.56      0.37 o 
  -6   6   0       13.13        6.40      1.10 o 
  -5   6   0        3.22        5.66      0.73 o 
  -4   6   0        9.85        9.30      0.84 o 
  -3   6   0      130.93      127.08      6.35 o 
  -2   6   0      673.90      690.22     12.46 o 
  -1   6   0      190.82      178.85      4.83 o 
   0   6   0        0.00        0.60      0.12 o 
   1   6   0      101.78      108.66      3.10 o 
   2   6   0       19.08       19.45      0.91 o 
   3   6   0      727.56      660.69     10.10 o 
   4   6   0      182.26      176.47      4.28 o 
   5   6   0       18.56       16.57      0.80 o 
   6   6   0       11.07       12.44      0.59 o 
   7   6   0       17.86       13.90      0.94 o 
   9   6   0       16.88       19.00      1.28 o 
  -6   7   0       77.05       85.88      7.86 o 
  -5   7   0       17.20       20.20      2.28 o 
  -4   7   0        2.94        3.54      0.40 o 
  -3   7   0        0.71        0.27      0.26 o 
  -2   7   0       42.59       43.17      2.18 o 
  -1   7   0        2.21        2.22      0.32 o 
   0   7   0       26.18       18.22      1.19 o 
   1   7   0        1.67        3.43      0.38 o 
   2   7   0       12.16        8.13      0.97 o 
   3   7   0       70.04       69.99      2.71 o 
   4   7   0     1393.18     1363.71     27.12 o 
   5   7   0      236.91      233.78      5.81 o 
   6   7   0        0.25        0.63      0.15 o 
   7   7   0        0.01        0.00      0.27 o 
   8   7   0        1.18        1.65      0.82 o 
  -5   8   0        8.52        7.13      1.83 o 
  -4   8   0        0.04        0.18      0.64 o 
  -3   8   0        1.54        2.74      0.55 o 
  -2   8   0        1.27        1.60      0.46 o 
  -1   8   0        0.70        1.29      0.30 o 
   0   8   0      106.46       86.68      3.97 o 
   1   8   0      272.16      231.22      6.89 o 
   2   8   0        2.81        3.04      0.58 o 
   3   8   0        8.01        6.85      1.29 o 
   4   8   0        2.81        2.79      0.47 o 
   5   8   0        8.55        7.21      0.69 o 
   6   8   0        1.06        1.28      0.22 o 
   7   8   0       13.64       14.39      1.14 o 
   8   8   0        3.01        3.05      0.30 o 
  -4   9   0        3.82        4.39      1.46 o 
  -3   9   0        9.72        9.98      3.01 o 
  -2   9   0       34.33       35.72      3.36 o 
  -1   9   0        7.27        6.44      0.94 o 
   0   9   0       29.29       26.18      2.03 o 
   1   9   0        6.87        3.64      0.48 o 
   2   9   0       30.28       24.57      1.77 o 
   3   9   0       31.94       31.83      2.58 o 
   4   9   0        0.06        0.00      0.37 o 
   5   9   0        0.48        1.11      0.26 o 
   6   9   0       47.68       47.28      2.20 o 
   7   9   0       12.63       12.07      0.96 o 
   8   9   0        0.21        0.58      0.30 o 
   9   9   0        9.03       10.60      0.91 o 
  -3  10   0        7.65        8.60      0.96 o 
  -2  10   0        0.11        0.26      0.44 o 
  -1  10   0        5.98        6.25      1.74 o 
   0  10   0        1.75        1.71      0.32 o 
   1  10   0        0.09        0.30      0.23 o 
   2  10   0        5.34        5.51      1.10 o 
   3  10   0        4.82        3.61      1.28 o 
   4  10   0        0.04       -0.26      0.26 o 
   5  10   0        0.27        0.27      0.27 o 
   6  10   0       19.65       20.53      1.30 o 
   7  10   0        0.15        0.55      0.39 o 
   8  10   0        0.10       -0.18      0.73 o 
   9  10   0        1.48        1.10      0.73 o 
  -2  11   0        1.58        1.00      2.01 o 
  -1  11   0        0.22        0.55      0.52 o 
   0  11   0        2.91        3.04      1.10 o 
   1  11   0       19.78       16.21      2.05 o 
   2  11   0        6.83        4.05      0.65 o 
   3  11   0        6.28        5.48      0.88 o 
   4  11   0        5.30        3.99      2.38 o 
   5  11   0       18.58       19.46      1.62 o 
   6  11   0        6.41        5.80      0.70 o 
   7  11   0        0.68        2.56      0.73 o 
   8  11   0        0.02        0.73      0.73 o 
  -1  12   0        7.24        6.55      0.91 o 
   0  12   0       44.31       52.81      6.40 o 
   1  12   0      143.62      159.97      8.30 o 
   2  12   0       86.06       93.80      5.80 o 
   3  12   0       10.56       12.08      1.92 o 
   4  12   0        0.81       -0.18      0.39 o 
   5  12   0        5.23        5.22      1.19 o 
   6  12   0        9.66        9.11      1.74 o 
   7  12   0        0.25        0.55      0.91 o 
   0  13   0        5.09        5.12      1.28 o 
   1  13   0        3.08        2.74      0.91 o 
   2  13   0       97.09      107.08      9.50 o 
   3  13   0       43.96       48.60      5.48 o 
   4  13   0        0.00       -0.55      0.73 o 
   5  13   0        1.88        2.56      0.73 o 
   6  13   0        1.70        1.56      0.73 o 
  -6 -13   1        7.11        6.94      1.28 o 
  -5 -13   1        1.16        1.28      0.55 o 
  -4 -13   1        6.99        7.31      0.91 o 
  -3 -13   1        0.20        0.91      0.73 o 
  -2 -13   1       31.58       36.36      4.75 o 
  -1 -13   1        2.29        0.91      0.73 o 
  -7 -12   1       13.42       15.53      1.46 o 
  -6 -12   1        8.18        8.41      1.28 o 
  -5 -12   1        2.27        1.46      0.55 o 
  -4 -12   1        0.13        0.37      0.91 o 
  -3 -12   1        0.28        0.73      0.91 o 
  -2 -12   1       49.74       47.39      3.67 o 
  -1 -12   1       51.22       55.82      4.13 o 
   0 -12   1        5.72        4.20      0.91 o 
   1 -12   1        6.02        4.75      0.91 o 
  -8 -11   1        2.08        3.84      0.91 o 
  -7 -11   1        0.48        0.91      0.73 o 
  -6 -11   1       14.47       14.47      1.45 o 
  -5 -11   1       44.08       47.15      3.07 o 
  -4 -11   1       70.20       75.76      4.46 o 
  -3 -11   1       14.99       13.48      2.19 o 
  -2 -11   1        2.77        1.89      1.37 o 
  -1 -11   1       21.53       24.79      3.65 o 
   0 -11   1       17.36       17.65      1.84 o 
   1 -11   1        0.00        0.46      0.52 o 
   2 -11   1        0.55        1.24      1.19 o 
  -9 -10   1        0.04        0.55      0.91 o 
  -8 -10   1       29.59       29.78      3.47 o 
  -7 -10   1        5.27        6.20      0.57 o 
  -6 -10   1        1.70        1.37      0.39 o 
  -5 -10   1       13.03       13.79      1.14 o 
  -4 -10   1        0.77        1.06      0.73 o 
  -3 -10   1        1.25        1.19      0.26 o 
  -2 -10   1        0.48        0.09      0.26 o 
  -1 -10   1        2.41        1.46      0.55 o 
   0 -10   1        9.33        9.38      1.05 o 
   1 -10   1       91.65      103.71      6.26 o 
   2 -10   1       15.61       14.42      1.74 o 
   3 -10   1       56.71       60.19      4.59 o 
   4 -10   1        0.03       -0.18      0.91 o 
  -9  -9   1        0.23       -0.18      0.73 o 
  -8  -9   1       43.89       45.93      2.49 o 
  -7  -9   1       55.87       59.49      3.24 o 
  -6  -9   1       28.38       28.56      3.01 o 
  -5  -9   1        4.12        4.83      0.47 o 
  -4  -9   1        7.32        7.20      0.91 o 
  -3  -9   1        0.36        0.27      0.26 o 
  -2  -9   1        0.01        0.82      0.26 o 
  -1  -9   1        5.04        6.00      1.03 o 
   0  -9   1        4.41        4.85      0.71 o 
   1  -9   1        7.33        7.69      0.95 o 
   2  -9   1       11.01        9.92      1.43 o 
   3  -9   1        3.09        2.65      0.57 o 
   4  -9   1       10.96        9.04      0.94 o 
  -8  -8   1        1.58        3.11      0.55 o 
  -7  -8   1        1.38        1.41      0.30 o 
  -6  -8   1        0.26        0.73      0.26 o 
  -5  -8   1        4.39        2.96      0.68 o 
  -4  -8   1        4.47        3.66      1.00 o 
  -3  -8   1       36.18       36.80      2.52 o 
  -2  -8   1      179.95      147.05      4.84 o 
  -1  -8   1      184.76      155.15      5.33 o 
   0  -8   1        0.02        0.55      0.21 o 
   1  -8   1       25.94       26.36      2.06 o 
   2  -8   1       16.93       17.46      2.07 o 
   3  -8   1       13.15       16.67      2.21 o 
   4  -8   1        9.91        8.77      3.65 o 
   5  -8   1        3.59        4.75      1.10 o 
  -8  -7   1       18.84       20.46      2.74 o 
  -7  -7   1        3.67        4.20      0.55 o 
  -6  -7   1        2.01        2.38      0.46 o 
  -5  -7   1       10.94        8.41      0.82 o 
  -4  -7   1       27.27       24.54      1.61 o 
  -3  -7   1        0.30        0.91      0.37 o 
  -2  -7   1       35.74       34.27      1.85 o 
  -1  -7   1        2.06        1.09      0.26 o 
   0  -7   1        2.65        2.79      0.36 o 
   1  -7   1       34.64       33.38      1.80 o 
   2  -7   1       11.01       11.42      1.11 o 
   3  -7   1        0.50        1.75      0.37 o 
   4  -7   1        8.47        8.86      0.63 o 
   5  -7   1        7.83        5.85      2.83 o 
   6  -7   1        0.57        0.91      0.73 o 
  -7  -6   1       13.60       12.61      1.83 o 
  -6  -6   1        1.55        2.92      0.91 o 
  -5  -6   1       11.39       11.03      0.47 o 
  -4  -6   1       26.83       25.56      1.06 o 
  -3  -6   1        9.69       10.30      0.57 o 
  -2  -6   1      136.89      124.93      2.60 o 
  -1  -6   1       72.58       75.10      2.41 o 
   0  -6   1      112.31      100.24      3.10 o 
   1  -6   1        0.56        0.71      0.21 o 
   2  -6   1      306.09      308.20      7.14 o 
   3  -6   1        0.16       -0.18      0.26 o 
   4  -6   1        2.32        2.16      0.47 o 
   5  -6   1       10.03        9.52      0.87 o 
   6  -6   1        1.18        1.38      0.82 o 
   7  -6   1        1.78        1.28      0.73 o 
  -9  -5   1       16.30       18.27      1.10 o 
  -7  -5   1       22.76       20.46      3.11 o 
  -6  -5   1       10.71       10.05      2.56 o 
  -5  -5   1       21.88       22.66      2.92 o 
  -4  -5   1        2.28        2.04      0.34 o 
  -3  -5   1       95.24      101.34      2.16 o 
  -2  -5   1      411.16      421.59      6.78 o 
  -1  -5   1      275.71      331.62      5.24 o 
   0  -5   1        6.57        7.39      0.54 o 
   1  -5   1        1.56        0.83      0.10 o 
   2  -5   1      334.57      337.56      7.70 o 
   3  -5   1      125.60      125.33      4.06 o 
   4  -5   1        6.84        5.84      0.59 o 
   5  -5   1       25.77       24.04      2.19 o 
   6  -5   1       22.72       23.60      1.89 o 
   7  -5   1        0.63        1.10      0.73 o 
  -9  -4   1        0.09       -0.37      0.37 o 
  -8  -4   1        2.40        2.01      0.37 o 
  -6  -4   1      110.71      106.34      7.49 o 
  -5  -4   1        2.96        3.65      1.10 o 
  -4  -4   1       22.47       19.73      2.56 o 
  -3  -4   1       57.39       53.95      1.61 o 
  -2  -4   1       12.74       18.17      0.70 o 
  -1  -4   1      915.32     1021.04     14.04 o 
   0  -4   1      615.02      767.97     14.08 o 
   1  -4   1      136.65      161.10      3.90 o 
   2  -4   1        2.13        5.12      0.54 o 
   3  -4   1       62.60       57.88      2.37 o 
   4  -4   1      108.61      101.20      4.11 o 
   5  -4   1        7.55        5.11      0.68 o 
   6  -4   1        0.36        1.30      0.46 o 
   7  -4   1       11.63       12.30      0.94 o 
   8  -4   1       49.46       56.46      5.12 o 
  -8  -3   1       12.23       11.88      1.10 o 
  -7  -3   1        1.99        1.64      0.37 o 
  -6  -3   1        6.73        6.40      0.44 o 
  -5  -3   1       15.77       21.20      2.56 o 
  -4  -3   1      372.83      421.17     16.08 o 
  -3  -3   1       96.94       97.39      5.85 o 
  -2  -3   1      151.04      118.52     13.61 o 
  -1  -3   1      146.09      162.74      2.92 o 
   0  -3   1       80.99       87.97      2.27 o 
   1  -3   1      546.46      547.89      8.65 o 
   2  -3   1        5.01        4.81      0.52 o 
   3  -3   1        1.64        2.53      0.29 o 
   4  -3   1        0.04        0.29      0.19 o 
   5  -3   1      141.69      131.59      5.94 o 
   6  -3   1       19.36       13.46      1.32 o 
   7  -3   1       49.22       49.17      3.35 o 
   8  -3   1        0.12        1.10      0.55 o 
  -8  -2   1       13.54       11.33      1.10 o 
  -7  -2   1      125.96      121.50      4.00 o 
  -6  -2   1        0.43        2.13      0.18 o 
  -5  -2   1        2.08        3.17      0.37 o 
  -4  -2   1      274.69      278.57      5.16 o 
  -3  -2   1      980.10     1022.33     31.06 o 
  -2  -2   1       85.92       97.21      4.93 o 
  -1  -2   1      114.40      106.81      1.77 o 
   0  -2   1      139.71      138.32      2.66 o 
   1  -2   1       28.37       20.40      0.80 o 
   2  -2   1       45.57       52.46      1.58 o 
   3  -2   1        2.11        2.42      0.37 o 
   4  -2   1       80.70       73.79      3.07 o 
   5  -2   1        0.28        0.27      0.46 o 
   6  -2   1       28.49       24.13      2.07 o 
   7  -2   1        7.20        8.09      0.83 o 
   8  -2   1        0.17        1.46      0.55 o 
  -8  -1   1        7.61        8.41      1.10 o 
  -7  -1   1      100.28       99.29      3.90 o 
  -6  -1   1       12.61       11.52      0.88 o 
  -5  -1   1      135.19      126.32      3.30 o 
  -4  -1   1       75.27       71.98      2.04 o 
  -3  -1   1       64.75       63.27      1.94 o 
  -2  -1   1       20.06       18.88      0.60 o 
  -1  -1   1        0.13        0.20      0.18 o 
   0  -1   1       69.94       95.49      2.85 o 
   1  -1   1      648.57      634.61      7.12 o 
   2  -1   1      655.14      712.90      9.08 o 
   3  -1   1      597.45      636.34      9.68 o 
   4  -1   1       42.44       38.02      1.34 o 
   5  -1   1       47.81       43.89      2.71 o 
   6  -1   1       12.58       12.62      1.29 o 
   7  -1   1        7.87        6.80      0.70 o 
   8  -1   1        3.94        2.38      0.55 o 
   9  -1   1        2.02        1.83      0.73 o 
  -8   0   1        0.01        0.29      0.30 o 
  -7   0   1        4.91        5.04      0.73 o 
  -6   0   1       36.23       32.28      2.06 o 
  -5   0   1        2.91        1.28      0.37 o 
  -4   0   1       68.42       60.04      1.72 o 
  -3   0   1        0.29        2.14      0.23 o 
  -2   0   1       21.66       22.67      0.73 o 
  -1   0   1      142.40      144.03      3.40 o 
   0   0   1      328.67      184.18      5.12 o 
   1   0   1      104.02      101.36      1.63 o 
   2   0   1        0.17        0.73      0.18 o 
   3   0   1      103.40       91.23      1.90 o 
   4   0   1        5.07        5.60      0.43 o 
   5   0   1      134.27      125.53      4.65 o 
   6   0   1        4.95        3.88      0.49 o 
   7   0   1        0.16        0.37      0.37 o 
   8   0   1        0.01        1.14      0.82 o 
   9   0   1        5.45        5.66      0.73 o 
  -8   1   1        0.95        0.73      0.55 o 
  -7   1   1       20.10       19.67      1.48 o 
  -6   1   1       22.36       20.11      2.47 o 
  -5   1   1       19.29       18.98      1.61 o 
  -4   1   1      427.51      442.06      7.53 o 
  -3   1   1      253.12      275.27      4.36 o 
  -2   1   1       16.44       20.64      1.61 o 
  -1   1   1      492.59      525.29      5.98 o 
   0   1   1      149.91      139.15      4.96 o 
   1   1   1       26.84       29.64      0.68 o 
   2   1   1      120.68      117.98      1.70 o 
   3   1   1      309.23      314.88      4.88 o 
   4   1   1      122.65      118.37      3.51 o 
   5   1   1        5.23        5.12      0.42 o 
   6   1   1      311.81      322.78      8.66 o 
   7   1   1       10.69       10.25      0.90 o 
   8   1   1        0.02        1.00      0.26 o 
  -8   2   1        0.10        0.55      0.55 o 
  -7   2   1        5.33        3.78      0.82 o 
  -6   2   1        9.12       10.01      1.74 o 
  -5   2   1       57.29       54.08      3.47 o 
  -4   2   1       12.37       11.71      0.91 o 
  -3   2   1        5.04        5.43      0.45 o 
  -2   2   1       34.60       37.22      1.22 o 
  -1   2   1      457.79      469.64      6.47 o 
   0   2   1        0.88        2.19      0.37 o 
   1   2   1        0.92        2.29      0.13 o 
   2   2   1     1575.60     1619.61     18.56 o 
   3   2   1     1348.22     1494.97     17.27 o 
   4   2   1        0.20        0.39      0.11 o 
   5   2   1        2.07        1.95      0.16 o 
   6   2   1      190.19      198.53      5.81 o 
   7   2   1       42.65       44.42      2.31 o 
   8   2   1        0.36        0.37      0.26 o 
  -8   3   1       28.01       32.16      3.11 o 
  -7   3   1        9.01        7.51      1.46 o 
  -6   3   1       54.89       50.35      3.42 o 
  -5   3   1        6.52        6.11      1.05 o 
  -4   3   1        2.10        1.55      0.18 o 
  -3   3   1        6.28        4.99      0.59 o 
  -2   3   1      406.58      406.82      7.24 o 
  -1   3   1       19.40       11.88      0.75 o 
   0   3   1      173.25      201.57      3.80 o 
   1   3   1      362.51      354.90      5.21 o 
   2   3   1       76.57       75.77      1.49 o 
   3   3   1      532.82      631.83      7.97 o 
   4   3   1      134.97      153.70      3.03 o 
   5   3   1        5.78        4.88      0.30 o 
   6   3   1        4.24        3.93      0.39 o 
   7   3   1       25.99       25.22      1.55 o 
   8   3   1       33.41       30.70      2.56 o 
   9   3   1        9.76        8.95      0.91 o 
  -7   4   1        6.98        5.30      0.73 o 
  -6   4   1        0.37        0.37      0.39 o 
  -5   4   1       50.70       50.27      4.20 o 
  -4   4   1       40.09       43.19      2.49 o 
  -3   4   1        8.79        6.40      0.51 o 
  -2   4   1      123.93      122.96      3.51 o 
  -1   4   1      158.90      163.35      3.99 o 
   0   4   1     1132.83     1305.79     18.19 o 
   1   4   1       19.75       17.03      0.76 o 
   2   4   1       22.29       15.52      0.67 o 
   3   4   1       16.55       14.58      0.66 o 
   4   4   1        1.25        0.61      0.16 o 
   5   4   1      189.55      208.97      4.94 o 
   6   4   1        0.28        0.47      0.23 o 
   7   4   1        0.34        2.01      0.37 o 
   8   4   1        4.27        4.93      0.73 o 
   9   4   1       29.23       32.71      2.56 o 
  -7   5   1        6.77        8.22      0.91 o 
  -6   5   1        0.31        0.86      0.44 o 
  -5   5   1        6.61        5.50      1.10 o 
  -4   5   1       33.74       32.22      2.09 o 
  -3   5   1      259.02      267.13      7.63 o 
  -2   5   1        0.79        2.43      0.29 o 
  -1   5   1        0.02        0.27      0.16 o 
   0   5   1       98.84      114.51      3.24 o 
   1   5   1      487.72      540.05      8.91 o 
   2   5   1       14.52       17.69      0.81 o 
   3   5   1       16.99       18.16      0.87 o 
   4   5   1        1.08        0.93      0.13 o 
   5   5   1       23.17       20.81      0.91 o 
   6   5   1       21.13       13.99      1.91 o 
   7   5   1       15.26       15.71      1.46 o 
   8   5   1       24.74       28.87      2.19 o 
   9   5   1        0.34        0.37      0.37 o 
  -6   6   1        1.54        1.02      0.55 o 
  -5   6   1        4.25        5.80      0.73 o 
  -4   6   1        0.65        1.10      0.39 o 
  -3   6   1       86.61       81.65      3.93 o 
  -2   6   1        6.56        8.14      0.57 o 
  -1   6   1      172.81      165.91      4.63 o 
   0   6   1       37.80       41.31      1.93 o 
   1   6   1       69.00       62.73      2.27 o 
   2   6   1        4.28        3.95      0.46 o 
   3   6   1       25.24       27.48      1.20 o 
   4   6   1        0.58        0.49      0.11 o 
   5   6   1       20.93       15.74      0.99 o 
   6   6   1       30.86       29.18      1.35 o 
   7   6   1       37.49       37.56      1.99 o 
   8   6   1       10.91       12.43      1.28 o 
   9   6   1        0.52        0.55      0.37 o 
  -6   7   1       10.40       11.51      1.64 o 
  -5   7   1        4.12        3.55      0.57 o 
  -4   7   1        5.47        4.89      0.52 o 
  -3   7   1        3.39        4.63      0.59 o 
  -2   7   1        5.31        6.38      0.65 o 
  -1   7   1       27.55       27.73      1.62 o 
   0   7   1        0.11        0.07      0.14 o 
   1   7   1       13.07       11.58      0.96 o 
   2   7   1       49.47       42.55      2.22 o 
   3   7   1       32.19       28.65      1.64 o 
   4   7   1       33.86       47.71      2.65 o 
   5   7   1       27.94       24.72      1.48 o 
   6   7   1        4.83        4.93      0.45 o 
   7   7   1       13.11       13.34      1.18 o 
   8   7   1       11.75       10.92      0.83 o 
   9   7   1       34.06       41.48      2.56 o 
  -5   8   1        0.93        1.10      0.91 o 
  -4   8   1        1.26        1.83      0.55 o 
  -3   8   1       34.22       36.34      3.15 o 
  -2   8   1       23.05       21.33      1.65 o 
  -1   8   1        0.52        0.43      0.21 o 
   0   8   1      205.61      177.42      6.18 o 
   1   8   1      186.28      160.34      5.58 o 
   2   8   1        2.65        2.67      0.41 o 
   3   8   1       28.69       26.37      2.26 o 
   4   8   1        0.28        0.18      0.16 o 
   5   8   1        1.97        1.51      0.21 o 
   6   8   1        9.00       10.27      0.77 o 
   7   8   1        9.17       10.16      0.88 o 
   8   8   1        4.58        5.12      0.44 o 
  -4   9   1        0.03        2.38      0.73 o 
  -3   9   1        1.04        1.67      0.64 o 
  -2   9   1       24.35       25.99      2.65 o 
  -1   9   1       13.39       15.15      2.57 o 
   0   9   1        0.01        0.25      0.27 o 
   1   9   1        4.04        8.06      1.30 o 
   2   9   1        1.13        0.91      0.30 o 
   3   9   1       23.39       19.90      2.00 o 
   4   9   1        3.86        2.58      0.55 o 
   5   9   1       17.85       14.13      1.42 o 
   6   9   1       57.49       59.59      2.72 o 
   7   9   1      136.71      143.89      6.04 o 
   8   9   1        0.01        0.09      0.39 o 
   9   9   1        1.21       -0.37      0.73 o 
  -3  10   1        7.81        8.10      0.98 o 
  -2  10   1       49.28       48.79      4.07 o 
  -1  10   1       15.25       16.63      2.36 o 
   0  10   1        0.75        1.58      0.34 o 
   1  10   1        7.98        7.28      0.70 o 
   2  10   1       17.89       16.16      2.02 o 
   3  10   1        0.00        0.37      0.37 o 
   4  10   1        8.06        8.82      1.49 o 
   5  10   1        1.10        0.95      0.30 o 
   6  10   1        9.13        7.88      0.94 o 
   7  10   1       25.52       26.86      2.06 o 
   8  10   1        1.91        4.57      0.73 o 
  -2  11   1        1.29        1.60      0.91 o 
  -1  11   1       17.36       19.72      4.11 o 
   0  11   1       26.85       27.41      2.70 o 
   1  11   1        5.30        5.85      0.80 o 
   2  11   1       25.66       22.77      2.28 o 
   3  11   1       38.30       40.52      3.28 o 
   4  11   1       64.96       66.77      4.33 o 
   5  11   1        5.04        5.09      1.19 o 
   6  11   1        0.11        1.10      0.32 o 
   7  11   1        0.18        2.19      0.73 o 
   8  11   1        0.09       -0.18      0.73 o 
  -1  12   1        5.63        7.23      0.83 o 
   0  12   1       14.96       16.08      2.38 o 
   1  12   1       60.39       69.43      7.49 o 
   2  12   1        4.22        3.42      1.46 o 
   3  12   1        0.01        0.09      0.46 o 
   4  12   1        0.62        1.68      0.39 o 
   5  12   1       12.86       12.72      1.29 o 
   6  12   1        7.19        8.54      1.55 o 
   7  12   1        2.43        3.29      0.91 o 
   1  13   1        7.35       11.69      2.74 o 
   2  13   1        0.47       -0.37      0.73 o 
   3  13   1       21.79       29.97      4.20 o 
   4  13   1        2.13        2.38      0.73 o 
   5  13   1        1.72        2.01      0.73 o 
   6  13   1        4.59        5.82      0.70 o 
  -6 -13   2        0.10        2.19      0.91 o 
  -5 -13   2        0.59        1.28      0.55 o 
  -4 -13   2       21.35       20.65      2.38 o 
  -3 -13   2      115.79      123.52      9.50 o 
  -2 -13   2        2.20        2.38      0.91 o 
  -1 -13   2        1.55        1.83      0.91 o 
  -7 -12   2        3.41        3.84      0.91 o 
  -6 -12   2        1.02        0.18      0.73 o 
  -5 -12   2        0.47        1.28      0.55 o 
  -4 -12   2        3.48        5.14      0.78 o 
  -3 -12   2       37.44       34.19      2.76 o 
  -2 -12   2      187.62      204.11      9.37 o 
  -1 -12   2       29.98       30.60      2.57 o 
   0 -12   2       11.09        9.50      2.92 o 
   1 -12   2        2.11        2.74      0.91 o 
  -8 -11   2        0.25        0.18      0.91 o 
  -7 -11   2       11.95       10.23      1.28 o 
  -6 -11   2        4.94        4.63      0.82 o 
  -5 -11   2        4.24        3.62      0.46 o 
  -4 -11   2        0.53        0.81      0.64 o 
  -3 -11   2        1.84        2.16      0.46 o 
  -2 -11   2        8.62        7.81      1.08 o 
  -1 -11   2        0.10        0.82      0.39 o 
   0 -11   2        3.55        4.83      1.28 o 
   1 -11   2        0.98        0.46      0.52 o 
   2 -11   2        0.60        1.85      0.64 o 
  -8 -10   2        0.29        0.55      0.73 o 
  -7 -10   2        6.47        6.23      0.61 o 
  -6 -10   2        2.14        2.69      1.10 o 
  -5 -10   2        0.39        0.95      0.31 o 
  -4 -10   2       18.63       19.01      2.28 o 
  -3 -10   2        0.10        0.18      0.26 o 
  -2 -10   2        0.30        0.46      0.26 o 
  -1 -10   2        2.97        2.21      0.39 o 
   0 -10   2        1.73        2.33      0.42 o 
   1 -10   2        0.13        0.46      0.46 o 
   2 -10   2        0.08        0.60      0.91 o 
   3 -10   2        0.55        0.00      0.52 o 
  -9  -9   2        4.54        3.11      0.73 o 
  -8  -9   2        1.99        3.29      0.73 o 
  -7  -9   2       39.93       41.53      2.40 o 
  -6  -9   2        0.50        0.73      0.46 o 
  -5  -9   2        0.17        0.61      0.50 o 
  -4  -9   2       15.01       14.39      1.29 o 
  -3  -9   2        3.17        2.14      0.39 o 
  -2  -9   2       29.24       20.11      2.00 o 
  -1  -9   2       79.64       72.79      3.58 o 
   0  -9   2        2.02        2.25      0.34 o 
   1  -9   2       19.54       21.43      1.72 o 
   2  -9   2       17.45       16.90      2.30 o 
   3  -9   2        2.33        2.54      0.73 o 
   4  -9   2        0.17        0.77      0.57 o 
  -8  -8   2        0.51        1.10      0.55 o 
  -7  -8   2        0.47        0.73      0.55 o 
  -6  -8   2        1.57        2.62      0.37 o 
  -5  -8   2        2.46        2.50      0.30 o 
  -4  -8   2       23.26       21.05      1.61 o 
  -3  -8   2        1.05        1.32      0.18 o 
  -2  -8   2      221.15      183.44      7.04 o 
  -1  -8   2      176.54      140.61      5.02 o 
   0  -8   2        1.04        1.85      0.30 o 
   1  -8   2        2.42        2.83      0.54 o 
   2  -8   2        5.71        6.59      0.88 o 
   3  -8   2        0.59        0.64      0.39 o 
   4  -8   2        5.98        6.94      1.37 o 
   5  -8   2        0.12        0.91      0.73 o 
  -8  -7   2        0.03        0.73      0.55 o 
  -7  -7   2        0.18        0.00      0.37 o 
  -6  -7   2      141.62      149.10     10.42 o 
  -5  -7   2      804.71      806.13     14.17 o 
  -4  -7   2      120.72      121.26      4.93 o 
  -3  -7   2       41.01       35.34      2.19 o 
  -2  -7   2        3.52        5.67      0.68 o 
  -1  -7   2       44.92       33.48      2.00 o 
   0  -7   2        1.89        1.15      0.18 o 
   1  -7   2       54.39       56.00      2.49 o 
   2  -7   2       22.95       23.61      1.50 o 
   3  -7   2       17.01       14.66      1.39 o 
   4  -7   2       44.14       47.53      2.79 o 
   5  -7   2       93.53       95.56      8.77 o 
   6  -7   2        2.31        2.56      0.73 o 
  -7  -6   2        8.44       10.60      2.92 o 
  -6  -6   2        0.95        1.28      0.37 o 
  -5  -6   2      107.71      118.59      8.59 o 
  -4  -6   2      417.95      388.95      6.50 o 
  -3  -6   2       56.68       55.70      2.00 o 
  -2  -6   2       19.42       23.24      1.13 o 
  -1  -6   2       11.86       11.49      0.66 o 
   0  -6   2       66.73       64.14      2.36 o 
   1  -6   2     1160.93     1097.46     17.77 o 
   2  -6   2      135.71      130.61      4.21 o 
   3  -6   2        6.95        6.18      0.61 o 
   4  -6   2        5.27        4.72      0.48 o 
   5  -6   2       27.29       32.13      2.53 o 
   6  -6   2       14.71       15.96      1.00 o 
  -7  -5   2       12.32        8.22      1.46 o 
  -6  -5   2        0.31        1.28      0.37 o 
  -5  -5   2       19.21       18.27      2.74 o 
  -4  -5   2       20.94       19.95      0.75 o 
  -3  -5   2      119.01      129.66      3.02 o 
  -2  -5   2       98.61       98.49      2.44 o 
  -1  -5   2       13.85       13.72      0.81 o 
   0  -5   2      136.44      133.27      3.45 o 
   1  -5   2       33.78       32.11      1.58 o 
   2  -5   2      617.66      596.10     10.74 o 
   3  -5   2       95.77       89.59      3.35 o 
   4  -5   2       18.03       19.33      1.80 o 
   5  -5   2        1.64        1.55      0.46 o 
   6  -5   2       19.56       18.74      1.55 o 
   7  -5   2       16.22       16.08      2.38 o 
  -9  -4   2       10.04       11.51      0.73 o 
  -6  -4   2        5.24        4.20      1.46 o 
  -5  -4   2        7.14        9.87      2.56 o 
  -4  -4   2        0.08       -0.18      0.18 o 
  -3  -4   2        6.08        7.56      0.43 o 
  -2  -4   2        5.65        7.22      0.38 o 
  -1  -4   2      157.05      170.99      4.00 o 
   0  -4   2        0.14        1.64      0.37 o 
   1  -4   2        6.50        9.07      0.74 o 
   2  -4   2        5.42        6.29      0.58 o 
   3  -4   2       33.44       25.57      1.45 o 
   4  -4   2       11.56       12.42      1.33 o 
   5  -4   2        2.46        1.88      0.55 o 
   6  -4   2        0.44        0.18      0.46 o 
   7  -4   2        4.62        4.57      0.61 o 
   8  -4   2        0.68        0.55      0.73 o 
  -8  -3   2        0.70        0.18      0.37 o 
  -7  -3   2        1.08        0.91      0.18 o 
  -5  -3   2        1.08        1.83      0.73 o 
  -4  -3   2        0.59        1.46      0.55 o 
  -3  -3   2       90.12       91.91      5.85 o 
  -2  -3   2        3.07        2.76      0.31 o 
  -1  -3   2        8.27        8.79      0.40 o 
   0  -3   2      138.66      134.20      2.57 o 
   1  -3   2       18.49       19.53      1.00 o 
   2  -3   2       11.02       14.75      1.08 o 
   3  -3   2        0.38        0.84      0.11 o 
   4  -3   2        0.11        0.00      0.13 o 
   5  -3   2       23.12       21.60      1.45 o 
   6  -3   2        0.91        1.15      0.37 o 
   7  -3   2        2.59        2.39      0.39 o 
   8  -3   2        3.25        6.76      0.91 o 
  -8  -2   2       57.13       61.94      4.20 o 
  -7  -2   2        9.90        8.22      0.91 o 
  -6  -2   2       36.93       35.70      1.58 o 
  -5  -2   2       23.57       21.84      0.83 o 
  -4  -2   2       60.44       65.69      1.75 o 
  -3  -2   2      626.86      685.70     13.92 o 
  -2  -2   2       51.03       41.87      1.09 o 
  -1  -2   2       36.03       35.32      0.91 o 
   0  -2   2      312.15      383.54      6.25 o 
   1  -2   2      154.70      169.30      3.41 o 
   2  -2   2      396.97      467.49      7.67 o 
   3  -2   2      119.87      126.80      3.33 o 
   4  -2   2       14.09       16.70      0.97 o 
   5  -2   2       41.19       33.66      1.93 o 
   6  -2   2       22.00       18.39      1.74 o 
   7  -2   2        4.93        5.64      0.64 o 
   8  -2   2        1.41        1.28      0.55 o 
  -8  -1   2      124.52      139.05      7.86 o 
  -7  -1   2      193.19      208.11      6.40 o 
  -6  -1   2       45.61       41.99      2.11 o 
  -5  -1   2        0.72        0.46      0.13 o 
  -4  -1   2        4.63        4.59      0.29 o 
  -3  -1   2       31.78       27.96      1.06 o 
  -2  -1   2      500.41      539.31      8.92 o 
  -1  -1   2      743.72      870.69     11.00 o 
   0  -1   2     1332.92     1868.47     50.65 o 
   1  -1   2        1.70        2.49      0.25 o 
   2  -1   2     1252.95     1386.54     16.55 o 
   3  -1   2      753.01      794.58     10.53 o 
   4  -1   2       39.88       37.94      1.40 o 
   5  -1   2        9.08        7.87      0.66 o 
   6  -1   2        1.64        1.67      0.46 o 
   7  -1   2        0.35        0.37      0.26 o 
   8  -1   2       19.06       23.01      2.47 o 
   9  -1   2        7.59        6.21      0.73 o 
  -8   0   2        0.04       -0.37      0.55 o 
  -7   0   2        9.65       10.11      0.74 o 
  -6   0   2        0.04        0.24      0.46 o 
  -5   0   2        9.80        8.83      0.83 o 
  -4   0   2        0.02        0.52      0.09 o 
  -3   0   2       13.37       11.52      0.54 o 
  -2   0   2     1158.96     1189.69     15.43 o 
  -1   0   2    16620.77    17044.25    392.92 o 
   0   0   2     3499.98     5018.53     72.19 o 
   1   0   2      396.89      409.41      4.82 o 
   2   0   2      147.75      149.59      2.62 o 
   3   0   2       32.00       40.75      1.38 o 
   4   0   2       32.39       28.83      1.06 o 
   5   0   2        1.69        2.23      0.21 o 
   6   0   2        8.34        5.72      1.00 o 
   7   0   2        0.44        0.09      0.64 o 
   8   0   2       17.66       20.48      1.83 o 
   9   0   2       58.76       59.38      4.39 o 
  -8   1   2        2.84        1.46      0.55 o 
  -7   1   2        0.23        0.46      0.26 o 
  -6   1   2        2.28        3.11      0.55 o 
  -5   1   2      182.32      178.43      6.26 o 
  -4   1   2      129.00      141.69      3.39 o 
  -3   1   2       14.98       17.95      0.86 o 
  -2   1   2        3.80        3.17      0.33 o 
  -1   1   2       18.62       32.43      0.96 o 
   0   1   2     1568.97     2051.17     71.04 o 
   1   1   2        5.51        3.03      0.18 o 
   2   1   2      513.77      536.47      6.80 o 
   3   1   2        1.37        2.79      0.24 o 
   4   1   2       14.69       10.80      0.63 o 
   5   1   2      917.29      923.46     22.57 o 
   6   1   2      295.56      304.25      8.53 o 
   7   1   2        8.21        7.71      1.00 o 
   8   1   2        8.38        9.11      0.83 o 
   9   1   2        2.40        3.29      0.73 o 
  -8   2   2        0.90        2.38      0.55 o 
  -7   2   2       58.93       58.77      3.61 o 
  -6   2   2       11.98       12.51      1.22 o 
  -5   2   2        2.28        2.13      0.44 o 
  -4   2   2      106.45      108.09      3.70 o 
  -3   2   2       55.74       58.55      1.75 o 
  -2   2   2       22.05       21.35      0.91 o 
  -1   2   2      138.41      134.41      2.65 o 
   0   2   2      349.94      358.94      7.22 o 
   1   2   2      480.48      516.82      6.81 o 
   2   2   2      362.76      405.56      5.48 o 
   3   2   2       45.98       49.64      2.07 o 
   4   2   2      162.39      162.12      3.26 o 
   5   2   2        0.02       -0.07      0.16 o 
   6   2   2      163.80      158.44      5.23 o 
   7   2   2       28.16       29.61      1.94 o 
   8   2   2        5.58        5.57      0.47 o 
  -8   3   2        3.26        5.85      0.73 o 
  -7   3   2        0.37        0.18      0.55 o 
  -6   3   2        2.22        1.96      0.30 o 
  -5   3   2       13.64       11.67      1.35 o 
  -4   3   2       11.18       11.28      1.02 o 
  -3   3   2        3.35        3.35      0.42 o 
  -2   3   2        6.36        5.38      0.46 o 
  -1   3   2       52.55       54.18      1.91 o 
   0   3   2        6.27        8.18      1.24 o 
   1   3   2       38.68       46.90      1.38 o 
   2   3   2       59.11       68.02      1.83 o 
   3   3   2      186.59      207.73      3.00 o 
   4   3   2        2.75        2.19      0.18 o 
   5   3   2        0.80        0.65      0.13 o 
   6   3   2        3.39        2.91      0.57 o 
   7   3   2       44.63       49.41      2.52 o 
   8   3   2        1.82        1.28      0.37 o 
  -7   4   2        5.12        7.13      1.10 o 
  -6   4   2        3.98        3.35      1.10 o 
  -5   4   2        3.54        2.91      0.73 o 
  -4   4   2        0.54        1.12      0.31 o 
  -3   4   2        3.19        3.60      0.62 o 
  -2   4   2      126.53      119.03      3.64 o 
  -1   4   2        5.03        9.74      0.80 o 
   0   4   2      185.65      183.28      4.19 o 
   1   4   2       23.38       19.04      0.89 o 
   2   4   2        6.39        4.50      0.34 o 
   3   4   2        2.14        0.57      0.11 o 
   4   4   2        0.08        0.52      0.09 o 
   5   4   2       12.39        9.94      0.60 o 
   6   4   2        2.38        1.64      0.37 o 
   7   4   2        3.16        2.74      0.37 o 
   8   4   2        0.20        1.10      0.37 o 
   9   4   2       26.83       30.51      2.38 o 
  -7   5   2        2.28        3.47      0.73 o 
  -6   5   2        0.08        0.08      0.55 o 
  -5   5   2       73.76       80.70      4.91 o 
  -4   5   2      218.36      222.58      7.10 o 
  -3   5   2       84.72       86.07      3.83 o 
  -2   5   2       60.61       56.04      2.39 o 
  -1   5   2       24.35       23.15      1.38 o 
   0   5   2       55.88       66.96      2.43 o 
   1   5   2      693.56      689.40     10.99 o 
   2   5   2        0.25        1.08      0.13 o 
   3   5   2       10.58       13.10      0.56 o 
   4   5   2        0.44        0.23      0.12 o 
   5   5   2       55.01       43.57      1.88 o 
   6   5   2       90.88       73.88      2.63 o 
   7   5   2        1.42        1.59      0.30 o 
   8   5   2        0.34        0.55      0.18 o 
   9   5   2        9.84       10.78      1.10 o 
  -6   6   2        0.12        0.55      0.73 o 
  -5   6   2        2.85        1.97      0.44 o 
  -4   6   2      119.11      123.45      6.52 o 
  -3   6   2      298.52      293.90      8.61 o 
  -2   6   2      173.87      166.80      4.90 o 
  -1   6   2        0.55        1.47      0.20 o 
   0   6   2       34.42       34.03      1.74 o 
   1   6   2       31.37       32.82      1.62 o 
   2   6   2      547.95      497.87      8.66 o 
   3   6   2      427.88      401.66      6.32 o 
   4   6   2      109.57      104.06      4.21 o 
   5   6   2       12.06        9.89      1.03 o 
   6   6   2       45.64       38.73      1.79 o 
   7   6   2       74.25       64.83      2.75 o 
   8   6   2       27.92       31.43      2.38 o 
   9   6   2        2.17        2.19      0.55 o 
  -6   7   2       11.12        8.59      1.10 o 
  -5   7   2        3.62        3.87      0.52 o 
  -4   7   2        0.29        0.73      0.39 o 
  -3   7   2        3.00        3.95      0.44 o 
  -2   7   2        9.71        8.82      1.03 o 
  -1   7   2        2.98        2.57      0.40 o 
   0   7   2        1.10        0.40      0.14 o 
   1   7   2        0.15        0.51      0.24 o 
   2   7   2       47.80       48.49      2.04 o 
   3   7   2     1465.07     1356.28     40.33 o 
   4   7   2      409.07      396.17     10.82 o 
   5   7   2        1.34        2.24      0.40 o 
   6   7   2        4.00        3.68      0.51 o 
   7   7   2        1.03        1.14      0.37 o 
   8   7   2       13.87       13.83      1.03 o 
  -5   8   2        0.49        0.00      0.73 o 
  -4   8   2        5.72        7.13      2.01 o 
  -3   8   2        0.24        0.06      0.32 o 
  -2   8   2        1.17        1.20      0.34 o 
  -1   8   2       95.63       91.63      3.64 o 
   0   8   2      140.03      118.21      4.84 o 
   1   8   2        0.84        1.45      0.28 o 
   2   8   2        6.41        5.31      0.66 o 
   3   8   2       18.19       17.99      1.31 o 
   4   8   2       12.18       10.74      1.35 o 
   5   8   2        1.82        3.43      0.46 o 
   6   8   2       23.84       24.17      1.54 o 
   7   8   2        0.06        0.49      0.21 o 
   8   8   2        0.09        0.55      0.46 o 
  -4   9   2        0.37        1.10      0.73 o 
  -3   9   2       45.91       55.72      4.19 o 
  -2   9   2        8.61        9.15      2.47 o 
  -1   9   2        9.19       10.07      2.02 o 
   0   9   2        5.49        3.98      0.49 o 
   1   9   2       24.43       20.24      1.60 o 
   2   9   2        9.47        7.99      1.21 o 
   3   9   2       10.59       10.26      1.94 o 
   4   9   2        6.13        9.05      1.61 o 
   5   9   2       26.23       23.69      2.00 o 
   6   9   2       33.38       34.39      2.00 o 
   7   9   2        1.53        2.57      0.31 o 
   8   9   2        8.73        9.11      0.57 o 
  -3  10   2        3.35        3.99      0.73 o 
  -2  10   2        0.58        0.55      0.52 o 
  -1  10   2        0.92        1.97      0.44 o 
   0  10   2        5.43        7.82      1.92 o 
   1  10   2       18.02       15.90      1.45 o 
   2  10   2        0.14        0.80      0.30 o 
   3  10   2        0.42        0.64      0.26 o 
   4  10   2        0.46        0.22      0.30 o 
   5  10   2       13.88       15.05      1.53 o 
   6  10   2        4.64        4.40      0.45 o 
   7  10   2        2.48        5.11      0.42 o 
  -2  11   2        0.78        1.04      0.57 o 
  -1  11   2        0.56       -0.18      0.73 o 
   0  11   2        9.44        9.17      1.83 o 
   1  11   2        0.84        1.55      0.39 o 
   2  11   2       32.81       33.11      3.02 o 
   3  11   2        1.78        1.46      0.55 o 
   4  11   2       39.27       42.93      3.42 o 
   5  11   2        3.83        3.36      0.44 o 
   6  11   2        0.48        0.46      0.64 o 
   7  11   2        0.07        1.83      0.73 o 
  -1  12   2       46.45       51.52      4.08 o 
   0  12   2      100.60      131.38     11.15 o 
   1  12   2       91.01       97.39      9.32 o 
   2  12   2        4.18        6.30      0.82 o 
   3  12   2        1.10        1.63      0.91 o 
   4  12   2        3.01        3.57      0.82 o 
   5  12   2       32.35       27.65      2.39 o 
   6  12   2        3.07        2.38      0.73 o 
   7  12   2        0.00        1.28      0.91 o 
   1  13   2       52.50       61.39      7.31 o 
   2  13   2       57.15       61.76      6.76 o 
   3  13   2        0.03        2.01      0.73 o 
   4  13   2        3.30        1.83      0.73 o 
   5  13   2        2.45        3.29      0.73 o 
   6  13   2       77.43       91.38      5.15 o 
  -5 -13   3        1.60        3.47      0.73 o 
  -4 -13   3        0.07        1.64      0.73 o 
  -3 -13   3       35.55       37.46      4.20 o 
  -2 -13   3        0.13       -0.73      0.73 o 
  -1 -13   3        9.54        9.32      1.28 o 
  -7 -12   3       11.39       14.44      1.46 o 
  -6 -12   3        0.16       -0.55      0.91 o 
  -5 -12   3        0.37        2.10      0.82 o 
  -4 -12   3        2.73        3.29      0.55 o 
  -3 -12   3       33.90       36.82      2.97 o 
  -2 -12   3       77.35       88.86      7.77 o 
  -1 -12   3       13.19       11.01      1.24 o 
   0 -12   3        9.00        9.87      2.56 o 
   1 -12   3        9.51       10.42      1.46 o 
  -8 -11   3        1.55        5.12      0.91 o 
  -7 -11   3       14.83       16.44      2.19 o 
  -6 -11   3       37.60       38.24      2.80 o 
  -5 -11   3       51.91       53.78      2.86 o 
  -4 -11   3       19.96       20.67      2.47 o 
  -3 -11   3       11.73       12.76      1.35 o 
  -2 -11   3        5.40        6.21      0.80 o 
  -1 -11   3        7.36        9.47      1.16 o 
   0 -11   3        1.76        2.27      1.28 o 
   1 -11   3        6.83        7.31      1.83 o 
   2 -11   3        3.09        4.24      0.57 o 
  -8 -10   3        0.01        0.55      0.73 o 
  -7 -10   3        6.47        4.93      0.91 o 
  -6 -10   3       24.24       25.91      2.02 o 
  -5 -10   3        0.98        1.46      0.30 o 
  -4 -10   3        0.59        0.82      0.27 o 
  -3 -10   3        1.03        0.73      0.26 o 
  -2 -10   3        0.49        0.78      0.91 o 
  -1 -10   3       22.56       18.56      2.07 o 
   0 -10   3       71.25       83.42      4.27 o 
   1 -10   3       48.32       55.45      4.24 o 
   2 -10   3       41.78       45.43      3.81 o 
   3 -10   3        3.92        4.80      0.82 o 
  -9  -9   3       12.14       11.15      1.28 o 
  -8  -9   3       26.93       26.31      3.29 o 
  -7  -9   3       14.65       12.69      0.96 o 
  -6  -9   3        0.00        0.26      0.55 o 
  -5  -9   3       10.18       10.26      1.07 o 
  -4  -9   3        3.84        5.06      0.65 o 
  -3  -9   3        9.07        5.30      0.91 o 
  -2  -9   3        7.82        9.89      2.19 o 
  -1  -9   3        1.27        3.65      0.55 o 
   0  -9   3        5.67        6.67      0.97 o 
   1  -9   3       10.29       13.81      1.33 o 
   2  -9   3        0.23        1.28      0.39 o 
   3  -9   3        4.43        3.86      0.63 o 
   4  -9   3        0.35        1.87      0.57 o 
  -8  -8   3        0.33        0.37      0.55 o 
  -7  -8   3        1.63        1.46      0.55 o 
  -6  -8   3        8.19        6.25      1.28 o 
  -5  -8   3        0.84        1.79      0.73 o 
  -4  -8   3       35.94       34.89      2.13 o 
  -3  -8   3       47.05       35.50      2.37 o 
  -2  -8   3      197.33      188.30      7.17 o 
  -1  -8   3        6.45        6.58      0.82 o 
   0  -8   3       12.67        8.65      1.15 o 
   1  -8   3        2.29        2.31      0.40 o 
   2  -8   3       28.73       29.27      2.83 o 
   3  -8   3       11.49       11.48      1.52 o 
   4  -8   3        8.26        7.96      0.98 o 
   5  -8   3        1.45        1.10      0.73 o 
  -8  -7   3        0.22        0.37      0.55 o 
  -7  -7   3        1.34        2.38      0.55 o 
  -6  -7   3        0.35        0.37      0.37 o 
  -5  -7   3        6.57        7.69      0.73 o 
  -4  -7   3       19.02       18.04      1.13 o 
  -3  -7   3       33.38       33.09      2.07 o 
  -2  -7   3        0.30        0.57      0.12 o 
  -1  -7   3        4.19        2.68      0.65 o 
   0  -7   3       13.29       13.30      1.56 o 
   1  -7   3        0.98        0.64      0.32 o 
   2  -7   3       18.26       16.81      1.50 o 
   3  -7   3       22.01       19.83      2.20 o 
   4  -7   3        1.97        2.78      0.44 o 
   5  -7   3        3.26        4.57      0.73 o 
   6  -7   3        6.94        8.41      1.28 o 
  -7  -6   3        0.79        0.55      0.37 o 
  -6  -6   3       11.61       10.96      2.92 o 
  -5  -6   3        2.61        0.91      0.55 o 
  -4  -6   3        0.97        0.99      0.28 o 
  -3  -6   3      174.13      171.59      4.18 o 
  -2  -6   3       51.01       48.73      1.77 o 
  -1  -6   3       29.39       22.14      1.20 o 
   0  -6   3        2.08        2.38      0.27 o 
   1  -6   3      428.67      414.89      8.36 o 
   2  -6   3       15.99       16.39      1.08 o 
   3  -6   3       13.42       14.39      1.10 o 
   4  -6   3        8.66        7.62      0.93 o 
   5  -6   3        3.21        6.03      0.73 o 
   6  -6   3       11.49       12.35      1.03 o 
  -7  -5   3        0.91        0.73      0.37 o 
  -6  -5   3       26.69       25.76      3.47 o 
  -5  -5   3        5.01        1.83      0.55 o 
  -4  -5   3       53.05       47.63      2.19 o 
  -3  -5   3      312.86      329.68      5.60 o 
  -2  -5   3      150.84      178.50      3.64 o 
  -1  -5   3        4.59        5.81      0.55 o 
   0  -5   3       67.11       74.05      2.36 o 
   1  -5   3      275.73      271.06      5.93 o 
   2  -5   3      267.03      247.95      5.92 o 
   3  -5   3       16.82       14.79      1.07 o 
   4  -5   3       76.47       74.04      3.57 o 
   5  -5   3       20.46       21.19      1.85 o 
   6  -5   3        0.48        0.73      0.55 o 
   7  -5   3       64.82       77.11      7.13 o 
  -6  -4   3        0.02        0.55      0.37 o 
  -5  -4   3       68.93       67.24      5.66 o 
  -4  -4   3       59.87       61.58      5.30 o 
  -3  -4   3       43.26       48.00      1.62 o 
  -2  -4   3      395.74      435.83      6.52 o 
  -1  -4   3      636.89      726.24      9.25 o 
   0  -4   3      243.42      266.49      5.07 o 
   1  -4   3        3.54        2.97      0.30 o 
   2  -4   3       17.33       14.56      0.94 o 
   3  -4   3      100.10       90.86      3.16 o 
   4  -4   3       51.05       40.81      2.35 o 
   5  -4   3        6.11        5.30      0.65 o 
   6  -4   3       21.53       20.51      1.84 o 
   7  -4   3       80.86       89.85      5.12 o 
   8  -4   3       98.53      114.20      8.95 o 
  -8  -3   3        9.26        9.87      0.73 o 
  -5  -3   3      161.97      165.73      9.68 o 
  -4  -3   3        4.37        2.92      1.28 o 
  -3  -3   3       89.16       89.92      2.17 o 
  -2  -3   3       84.64      107.17      1.93 o 
  -1  -3   3      114.19      103.12      1.91 o 
   0  -3   3      234.40      255.35      9.86 o 
   1  -3   3        7.78       10.30      0.73 o 
   2  -3   3        0.22        0.55      0.11 o 
   3  -3   3        3.38        5.45      0.57 o 
   4  -3   3      158.88      125.98      4.41 o 
   5  -3   3       79.34       64.86      3.19 o 
   6  -3   3       45.36       40.25      2.96 o 
   7  -3   3        8.45        8.66      0.69 o 
   8  -3   3       52.88       51.71      5.12 o 
  -8  -2   3       45.07       47.33      3.47 o 
  -7  -2   3        4.66        5.30      0.55 o 
  -6  -2   3        9.67        8.77      0.47 o 
  -5  -2   3       31.47       29.63      1.07 o 
  -4  -2   3      301.78      303.22      5.84 o 
  -3  -2   3       24.18       20.36      0.84 o 
  -2  -2   3        0.34        0.07      0.11 o 
  -1  -2   3      122.35      122.14      2.04 o 
   0  -2   3       21.38       31.32      0.95 o 
   1  -2   3      253.99      281.20      5.00 o 
   2  -2   3       15.90       17.16      0.95 o 
   3  -2   3       68.56       71.30      2.73 o 
   4  -2   3        5.87        5.27      0.63 o 
   5  -2   3       35.82       27.91      1.73 o 
   6  -2   3        7.75        7.10      0.83 o 
   7  -2   3        0.63       -0.09      0.39 o 
   8  -2   3        0.28        1.46      0.55 o 
  -8  -1   3       36.82       37.46      3.11 o 
  -7  -1   3        4.08        5.04      0.73 o 
  -6  -1   3       56.87       59.45      3.29 o 
  -5  -1   3        0.22        0.27      0.13 o 
  -4  -1   3       38.60       38.30      1.39 o 
  -3  -1   3       44.63       41.48      1.22 o 
  -2  -1   3       17.00       14.98      0.54 o 
  -1  -1   3        0.32        1.36      0.10 o 
   0  -1   3      538.59      604.08      7.53 o 
   1  -1   3      234.59      252.67      4.41 o 
   2  -1   3      837.12      904.86     12.82 o 
   3  -1   3        1.63        0.86      0.29 o 
   4  -1   3       20.41       18.52      1.04 o 
   5  -1   3        0.01        0.34      0.46 o 
   6  -1   3       24.11       23.41      1.94 o 
   7  -1   3       12.28       10.55      1.03 o 
   8  -1   3        2.83        2.74      0.39 o 
   9  -1   3        3.06        4.39      0.73 o 
  -7   0   3        3.97        4.88      0.44 o 
  -6   0   3        5.39        4.57      0.39 o 
  -5   0   3       17.66       15.93      1.22 o 
  -4   0   3        8.57        9.75      0.97 o 
  -3   0   3       21.32       19.03      0.79 o 
  -2   0   3        5.03        4.34      0.29 o 
  -1   0   3       83.51       89.84      1.83 o 
   0   0   3      724.77     1064.09     18.55 o 
   1   0   3        2.19        4.64      0.25 o 
   2   0   3      100.92      102.12      2.22 o 
   3   0   3       32.41       30.59      1.13 o 
   4   0   3      195.14      166.83      5.63 o 
   5   0   3       29.04       30.26      1.64 o 
   6   0   3       18.33       16.25      1.53 o 
   7   0   3        0.61        1.83      0.55 o 
   8   0   3        0.96        0.99      0.30 o 
   9   0   3        2.60        2.74      0.73 o 
  -7   1   3        0.60        0.33      0.73 o 
  -6   1   3        0.20        0.55      0.26 o 
  -5   1   3      263.71      266.20      8.37 o 
  -4   1   3      104.63      110.81      4.37 o 
  -3   1   3        0.25        0.05      0.18 o 
  -2   1   3      148.76      163.46      2.98 o 
  -1   1   3        0.20        0.14      0.09 o 
   1   1   3      443.20      483.73     10.15 o 
   2   1   3      248.48      232.34      3.97 o 
   3   1   3       11.15       12.41      0.58 o 
   4   1   3        2.27        1.83      0.14 o 
   5   1   3      600.65      588.33     10.85 o 
   6   1   3       42.54       42.29      2.57 o 
   7   1   3        0.24       -0.09      0.27 o 
   8   1   3        2.44        1.83      0.55 o 
   9   1   3        6.38        6.58      0.91 o 
  -8   2   3        1.41        0.55      0.55 o 
  -7   2   3       11.41        8.94      0.82 o 
  -6   2   3       13.56       12.06      1.16 o 
  -5   2   3        2.92        2.79      0.47 o 
  -4   2   3       21.87       22.40      1.84 o 
  -3   2   3        6.53        7.24      0.42 o 
  -2   2   3      307.09      297.13      4.97 o 
  -1   2   3        5.07        9.24      0.49 o 
   0   2   3        6.41        9.59      0.63 o 
   1   2   3     1652.77     1707.74     41.44 o 
   2   2   3     1706.92     1792.77     19.11 o 
   3   2   3       20.86       40.35      2.50 o 
   4   2   3       61.76       53.24      1.46 o 
   5   2   3      176.25      180.62      5.65 o 
   6   2   3      123.67      117.18      4.55 o 
   7   2   3        0.00        0.30      0.37 o 
   8   2   3       37.89       42.34      2.57 o 
   9   2   3        6.63        8.04      0.91 o 
  -8   3   3        9.34       10.78      1.10 o 
  -7   3   3       11.13       10.05      1.10 o 
  -6   3   3       13.01       12.48      1.22 o 
  -5   3   3        6.43        6.11      0.77 o 
  -4   3   3        3.57        2.35      0.55 o 
  -3   3   3      105.16      106.22      3.86 o 
  -2   3   3       23.12       15.52      0.95 o 
  -1   3   3      177.54      202.22      4.48 o 
   0   3   3      310.43      333.61      6.15 o 
   1   3   3        0.08        0.65      0.09 o 
   2   3   3      326.08      372.26      5.63 o 
   3   3   3      317.55      352.56      4.83 o 
   4   3   3       25.46       21.07      0.87 o 
   5   3   3       11.11       13.25      1.55 o 
   6   3   3       15.34       14.77      1.27 o 
   7   3   3       34.53       32.65      2.06 o 
   8   3   3       47.40       47.21      3.29 o 
  -7   4   3        1.91        1.28      0.73 o 
  -6   4   3        6.98        9.26      1.64 o 
  -5   4   3       13.54       15.24      1.53 o 
  -4   4   3       33.70       31.14      2.65 o 
  -3   4   3       62.64       59.73      2.94 o 
  -2   4   3       40.03       36.73      1.75 o 
  -1   4   3      319.69      361.60      7.11 o 
   0   4   3        6.83       12.00      1.02 o 
   1   4   3       84.41       91.89      2.85 o 
   2   4   3       97.90      109.38      2.59 o 
   3   4   3       95.18       85.92      2.06 o 
   4   4   3      130.42      140.08      2.95 o 
   5   4   3        1.81        2.71      0.46 o 
   6   4   3        4.52        7.64      1.28 o 
   7   4   3        9.63        9.85      1.28 o 
   8   4   3       36.34       41.93      2.39 o 
  -7   5   3        1.02        2.19      0.73 o 
  -6   5   3        0.47        0.08      0.44 o 
  -5   5   3       16.77       16.07      1.55 o 
  -4   5   3      114.86      109.39      5.88 o 
  -3   5   3        0.75        1.26      0.31 o 
  -2   5   3       18.91       18.30      1.18 o 
  -1   5   3        2.50        3.04      0.41 o 
   0   5   3      266.39      291.43      6.28 o 
   1   5   3        1.07        1.20      0.20 o 
   2   5   3       12.02       13.05      0.84 o 
   3   5   3        0.00       -0.09      0.09 o 
   4   5   3        2.37        2.65      0.23 o 
   5   5   3       56.71       41.04      1.90 o 
   6   5   3        2.10        1.43      0.40 o 
   7   5   3       20.42       23.07      1.53 o 
   8   5   3        7.08        6.84      0.73 o 
   9   5   3       10.13       10.60      1.28 o 
  -6   6   3        6.53        7.13      0.91 o 
  -5   6   3        0.58        0.70      0.44 o 
  -4   6   3       18.11       17.20      2.56 o 
  -3   6   3        3.48        3.23      0.37 o 
  -2   6   3       97.15       91.59      4.08 o 
  -1   6   3        0.14       -0.06      0.21 o 
   0   6   3       55.06       54.40      2.38 o 
   1   6   3        6.43        6.82      0.73 o 
   2   6   3        4.13        4.75      0.44 o 
   3   6   3       21.61       17.91      0.89 o 
   4   6   3       45.11       39.07      1.87 o 
   5   6   3       23.19       24.58      1.50 o 
   6   6   3       42.34       35.76      1.82 o 
   7   6   3        3.52        5.05      0.46 o 
   8   6   3        0.34        0.18      0.37 o 
  -5   7   3        1.19        1.69      1.64 o 
  -4   7   3        0.33        0.73      0.73 o 
  -3   7   3        0.73        1.56      0.32 o 
  -2   7   3       34.81       35.77      2.38 o 
  -1   7   3        1.69        1.44      0.35 o 
   0   7   3       18.71       19.11      1.32 o 
   1   7   3       40.89       31.69      1.77 o 
   2   7   3        1.23        1.02      0.24 o 
   3   7   3       15.58       17.76      1.77 o 
   4   7   3      135.85      129.02      5.52 o 
   5   7   3        1.86        3.99      0.52 o 
   6   7   3        3.74        4.98      0.41 o 
   7   7   3       29.82       30.66      1.65 o 
   8   7   3       50.06       54.09      3.84 o 
  -5   8   3        0.75        1.46      0.73 o 
  -4   8   3       18.09       20.65      3.47 o 
  -3   8   3        1.97        1.89      0.40 o 
  -2   8   3        1.15        0.64      0.39 o 
  -1   8   3      202.89      187.38      6.70 o 
   0   8   3      107.39       91.55      4.20 o 
   1   8   3        5.32        3.42      1.15 o 
   2   8   3       32.04       31.76      2.11 o 
   3   8   3        0.57        0.79      0.21 o 
   4   8   3        0.15        0.69      0.64 o 
   5   8   3        4.09        4.49      0.52 o 
   6   8   3        5.53        4.09      0.53 o 
   7   8   3        1.34        2.38      0.46 o 
   8   8   3        1.43        0.55      0.37 o 
  -4   9   3        0.03        0.73      0.73 o 
  -3   9   3       23.75       25.16      2.23 o 
  -2   9   3        3.69        3.89      0.57 o 
  -1   9   3        0.44        1.44      0.44 o 
   0   9   3        0.00       -0.34      0.39 o 
   1   9   3        1.59        2.86      0.41 o 
   2   9   3       73.27       70.79      3.55 o 
   3   9   3        0.18        0.46      0.26 o 
   4   9   3        7.53        8.30      1.64 o 
   5   9   3       62.29       61.76      3.80 o 
   6   9   3      221.58      226.76      9.22 o 
   7   9   3        1.54        3.43      0.44 o 
   8   9   3        6.64        9.14      1.28 o 
  -3  10   3       11.52       10.60      1.83 o 
  -2  10   3       19.46       16.71      1.87 o 
  -1  10   3        5.29        7.15      1.35 o 
   0  10   3        8.02        8.12      1.08 o 
   1  10   3       13.89       12.40      1.21 o 
   2  10   3        2.25        1.07      0.27 o 
   3  10   3       24.49       25.50      2.57 o 
   4  10   3        8.21        9.97      1.92 o 
   5  10   3        2.06        1.95      0.30 o 
   6  10   3       11.96       12.97      0.94 o 
   7  10   3        8.74        9.89      1.19 o 
  -2  11   3        3.48        4.13      0.64 o 
  -1  11   3       11.79       11.67      1.58 o 
   0  11   3       18.58       22.65      2.39 o 
   1  11   3       37.13       32.02      3.03 o 
   2  11   3       12.71       12.42      1.49 o 
   3  11   3       53.46       58.49      6.12 o 
   4  11   3        4.36        4.91      0.83 o 
   5  11   3        0.31        1.19      0.39 o 
   6  11   3        2.14        3.06      0.42 o 
   7  11   3        2.51        0.18      1.28 o 
  -1  12   3        5.40        5.63      1.19 o 
   0  12   3       31.51       39.18      3.38 o 
   1  12   3        0.93        2.92      0.73 o 
   2  12   3        6.02        6.26      1.19 o 
   3  12   3        1.64        2.86      0.52 o 
   4  12   3       18.97       18.92      1.93 o 
   5  12   3        1.34        2.56      0.55 o 
   6  12   3        3.95        3.47      0.73 o 
   7  12   3        0.05        0.91      0.73 o 
   1  13   3        0.23        1.28      0.91 o 
   2  13   3       19.44       22.84      3.65 o 
   3  13   3        0.01       -0.37      0.73 o 
   4  13   3        1.78        2.56      0.73 o 
   5  13   3        0.03        0.91      0.73 o 
   6  13   3        0.50        1.83      0.73 o 
  -5 -13   4       13.72       15.90      2.19 o 
  -4 -13   4       75.92       93.01      6.76 o 
  -3 -13   4        8.20        8.41      1.46 o 
  -2 -13   4        0.77        1.64      0.73 o 
  -6 -12   4        0.00        0.73      0.91 o 
  -5 -12   4        0.66        4.67      2.10 o 
  -4 -12   4       14.90       15.90      1.64 o 
  -3 -12   4      144.54      172.86     10.96 o 
  -2 -12   4       33.24       35.27      4.20 o 
  -1 -12   4        1.79        1.93      0.73 o 
   0 -12   4        0.45        0.55      0.73 o 
   1 -12   4        1.43        2.38      0.91 o 
  -7 -11   4        3.81        4.02      1.10 o 
  -6 -11   4        0.00        0.37      0.73 o 
  -5 -11   4        1.07        1.91      0.47 o 
  -4 -11   4        1.23        2.32      0.39 o 
  -3 -11   4        1.60        1.00      0.39 o 
  -2 -11   4        3.57        3.23      0.44 o 
  -1 -11   4        3.56        3.68      0.74 o 
   0 -11   4        2.21        2.98      1.74 o 
   1 -11   4        0.36        0.55      0.73 o 
   2 -11   4        5.36        6.14      0.77 o 
  -8 -10   4        0.34        0.91      0.91 o 
  -7 -10   4        5.24        7.86      1.28 o 
  -6 -10   4        0.26        0.57      0.46 o 
  -5 -10   4       14.33       13.35      1.05 o 
  -4 -10   4        0.84        0.91      0.26 o 
  -3 -10   4        2.57        2.92      0.44 o 
  -2 -10   4        0.07        0.18      0.46 o 
  -1 -10   4        2.23        1.24      0.30 o 
   0 -10   4        0.10        1.36      0.73 o 
   1 -10   4        7.75        8.18      1.10 o 
   2 -10   4        0.92        1.28      0.52 o 
   3 -10   4        0.69        1.32      0.57 o 
  -8  -9   4       11.40       13.16      1.64 o 
  -7  -9   4        3.99        5.48      0.73 o 
  -6  -9   4        3.43        2.33      0.82 o 
  -5  -9   4        2.19        2.13      0.47 o 
  -4  -9   4        0.62        1.60      0.27 o 
  -3  -9   4       29.28       22.41      1.93 o 
  -2  -9   4       54.46       55.36      3.67 o 
  -1  -9   4       11.28        8.38      1.55 o 
   0  -9   4       32.38       34.20      2.38 o 
   1  -9   4        4.08        3.99      0.48 o 
   2  -9   4        1.46        0.91      0.55 o 
   3  -9   4        3.12        2.93      1.19 o 
   4  -9   4        0.08        0.39      1.00 o 
  -8  -8   4        0.39        1.28      0.73 o 
  -7  -8   4        2.57        2.92      0.91 o 
  -6  -8   4        4.80        4.59      1.37 o 
  -5  -8   4        7.12        7.14      0.69 o 
  -4  -8   4        3.60        3.48      0.78 o 
  -3  -8   4       93.68       78.77      3.93 o 
  -2  -8   4      196.40      174.33      6.90 o 
  -1  -8   4        4.06        4.42      0.69 o 
   0  -8   4        6.26        5.70      0.70 o 
   1  -8   4       10.64        8.85      1.04 o 
   2  -8   4        1.64        1.83      0.49 o 
   3  -8   4       18.08       18.23      1.93 o 
   4  -8   4        5.09        4.88      1.92 o 
   5  -8   4        7.65        7.67      1.10 o 
  -8  -7   4        4.38        4.93      0.91 o 
  -7  -7   4       82.57       80.03      7.49 o 
  -6  -7   4      384.05      398.52     19.92 o 
  -5  -7   4      107.65      111.31      4.68 o 
  -4  -7   4       30.66       27.40      1.51 o 
  -3  -7   4        1.68        2.56      0.37 o 
  -2  -7   4       14.49       10.57      1.14 o 
  -1  -7   4       11.23       11.34      1.02 o 
   0  -7   4       14.31       13.86      1.26 o 
   1  -7   4       82.81       78.44      3.79 o 
   2  -7   4       38.52       35.91      2.45 o 
   3  -7   4       56.18       67.89      4.65 o 
   4  -7   4      127.97      149.76      7.55 o 
   5  -7   4        1.90        3.29      0.73 o 
   6  -7   4        2.22        3.11      1.10 o 
  -7  -6   4        1.12        1.64      0.55 o 
  -6  -6   4      103.77      105.43      8.59 o 
  -5  -6   4      152.78      156.04     10.60 o 
  -4  -6   4       49.21       48.69      1.88 o 
  -3  -6   4        1.35        1.64      0.16 o 
  -2  -6   4        2.73        2.79      0.37 o 
  -1  -6   4       34.61       34.82      1.91 o 
   0  -6   4      869.89      855.95     17.35 o 
   1  -6   4      254.21      236.77      5.71 o 
   2  -6   4        4.59        3.38      0.63 o 
   3  -6   4        0.04        0.67      0.21 o 
   4  -6   4       62.51       70.91      3.54 o 
   5  -6   4        7.28        8.57      1.64 o 
   6  -6   4       12.01       11.69      1.83 o 
  -7  -5   4        0.64        0.91      0.55 o 
  -6  -5   4       18.49       18.45      2.74 o 
  -5  -5   4        0.07       -0.18      0.37 o 
  -4  -5   4       72.46       72.11      1.76 o 
  -3  -5   4        7.66        7.70      0.51 o 
  -2  -5   4        6.91        4.77      0.90 o 
  -1  -5   4       22.66       22.22      0.99 o 
   1  -5   4      611.67      565.10      9.95 o 
   2  -5   4      111.12      106.78      3.51 o 
   3  -5   4       11.66       12.91      1.01 o 
   4  -5   4        0.22        0.18      0.34 o 
   5  -5   4        5.64        5.52      0.42 o 
   6  -5   4       46.19       52.24      3.93 o 
   7  -5   4        1.43        3.11      0.73 o 
  -6  -4   4       18.21       16.99      2.92 o 
  -5  -4   4        2.68        1.83      0.73 o 
  -4  -4   4        8.46        7.46      1.28 o 
  -3  -4   4        4.88        5.30      0.39 o 
  -2  -4   4       24.97       30.09      1.08 o 
  -1  -4   4        0.25        0.50      0.16 o 
   0  -4   4       20.59       20.02      1.02 o 
   1  -4   4        2.29        1.48      0.19 o 
   2  -4   4        3.95        4.22      0.63 o 
   3  -4   4       24.84       25.26      1.48 o 
   4  -4   4       20.09       16.61      1.28 o 
   5  -4   4        0.53        0.30      0.21 o 
   6  -4   4        0.22        0.46      0.82 o 
   7  -4   4        2.05        1.92      0.52 o 
  -8  -3   4        0.24        0.37      0.37 o 
  -7  -3   4       18.61       12.97      1.10 o 
  -5  -3   4        5.53        2.38      0.73 o 
  -4  -3   4        1.31        1.71      0.46 o 
  -3  -3   4       15.22       14.25      0.50 o 
  -2  -3   4        5.43        6.69      0.39 o 
  -1  -3   4      119.95      134.74      2.46 o 
   0  -3   4        0.19        0.22      0.08 o 
   1  -3   4        0.11        0.27      0.16 o 
   2  -3   4        7.70        8.28      0.66 o 
   3  -3   4       26.90       26.99      1.45 o 
   4  -3   4        7.35        4.66      0.48 o 
   5  -3   4       10.46        7.84      0.62 o 
   6  -3   4        5.68        5.14      0.49 o 
   7  -3   4        2.40        3.24      1.00 o 
   8  -3   4        9.43        8.59      1.28 o 
  -8  -2   4        4.53        5.12      0.55 o 
  -7  -2   4        8.94        7.86      0.91 o 
  -6  -2   4       30.25       28.69      2.38 o 
  -5  -2   4       21.30       23.52      1.02 o 
  -4  -2   4      177.63      184.29      3.57 o 
  -3  -2   4       52.22       44.39      1.34 o 
  -2  -2   4        1.98        1.24      0.17 o 
  -1  -2   4       14.24       12.40      0.49 o 
   1  -2   4      444.12      505.83      8.11 o 
   2  -2   4      200.28      191.72      4.22 o 
   3  -2   4       26.57       35.05      1.61 o 
   4  -2   4       50.37       42.60      2.13 o 
   5  -2   4        5.81        3.67      0.56 o 
   6  -2   4        0.07        0.64      0.26 o 
   7  -2   4        0.01        0.11      0.30 o 
   8  -2   4        1.76        0.73      0.73 o 
  -8  -1   4      108.12      119.50      7.31 o 
  -7  -1   4       10.44        9.68      1.10 o 
  -6  -1   4        2.85        2.73      0.46 o 
  -5  -1   4        2.81        2.25      0.37 o 
  -4  -1   4       11.22        9.14      0.73 o 
  -3  -1   4      140.24      164.26      3.15 o 
  -2  -1   4      202.81      279.13      4.33 o 
  -1  -1   4      279.88      315.56      4.48 o 
   0  -1   4      141.42      191.52      2.93 o 
   1  -1   4      651.67      755.02     11.00 o 
   2  -1   4     1207.18     1272.63     17.61 o 
   3  -1   4       11.97       11.31      0.72 o 
   4  -1   4       44.47       41.33      1.71 o 
   5  -1   4       12.76       14.23      1.03 o 
   6  -1   4        4.37        2.60      0.55 o 
   7  -1   4       32.61       36.31      2.68 o 
   8  -1   4        4.52        3.47      0.55 o 
   9  -1   4       11.47       12.97      1.10 o 
  -7   0   4        0.06       -0.37      0.37 o 
  -6   0   4        0.02        0.46      0.26 o 
  -5   0   4        4.79        4.09      0.55 o 
  -4   0   4       20.41       17.49      1.64 o 
  -3   0   4      415.80      419.81      6.91 o 
  -2   0   4     3378.31     3698.09     69.80 o 
  -1   0   4     1989.86     2293.06     49.61 o 
   0   0   4      228.78      377.83      4.90 o 
   1   0   4       19.88       17.46      0.61 o 
   2   0   4       23.23       31.79      1.28 o 
   3   0   4       11.53        9.62      0.65 o 
   4   0   4        3.61        1.53      0.26 o 
   5   0   4       82.22       76.53      2.93 o 
   6   0   4        4.69        3.85      1.00 o 
   7   0   4       35.58       34.96      2.92 o 
   8   0   4       80.61       92.01      4.73 o 
   9   0   4       10.23       10.23      1.10 o 
  -7   1   4        1.84        2.32      0.39 o 
  -6   1   4       91.56       88.46      4.47 o 
  -5   1   4       37.33       39.92      3.56 o 
  -4   1   4        0.31        0.50      0.27 o 
  -3   1   4        0.09        0.42      0.11 o 
  -2   1   4       25.80       33.30      1.14 o 
  -1   1   4      220.98      285.38      4.59 o 
   0   1   4      120.03      166.16      3.19 o 
   1   1   4      110.91      121.27      2.83 o 
   2   1   4       20.75       16.36      0.86 o 
   3   1   4        1.35        3.63      0.60 o 
   4   1   4     1156.16     1102.42     15.98 o 
   5   1   4      467.22      462.91      9.33 o 
   6   1   4        0.29        0.24      0.18 o 
   7   1   4        4.63        4.20      0.61 o 
   8   1   4       14.17       12.71      1.16 o 
   9   1   4        0.07        0.18      0.73 o 
  -7   2   4        0.50        1.39      0.46 o 
  -6   2   4        6.25        5.92      0.70 o 
  -5   2   4       86.80       85.71      4.50 o 
  -4   2   4       12.31       13.18      1.40 o 
  -3   2   4        2.55        2.01      0.30 o 
  -2   2   4       56.70       60.10      2.10 o 
  -1   2   4       26.61       24.71      1.02 o 
   0   2   4      270.56      326.37      6.05 o 
   1   2   4       50.13       60.44      1.91 o 
   2   2   4        4.38        1.89      0.24 o 
   3   2   4       20.94       23.08      0.96 o 
   4   2   4       21.62       21.75      0.97 o 
   5   2   4      208.62      208.76      5.22 o 
   6   2   4       28.20       27.88      1.97 o 
   7   2   4       10.22        8.83      0.96 o 
   8   2   4        0.05        0.22      0.30 o 
   9   2   4        2.72        4.20      0.73 o 
  -7   3   4        2.02        1.28      0.55 o 
  -6   3   4        6.48        4.93      0.73 o 
  -5   3   4        2.36        3.71      0.91 o 
  -4   3   4        1.90        1.73      0.37 o 
  -3   3   4        0.57        1.08      0.13 o 
  -2   3   4       86.65       83.97      2.75 o 
  -1   3   4        2.21        2.44      0.26 o 
   0   3   4        0.00       -0.03      0.14 o 
   1   3   4       72.43       62.28      2.14 o 
   2   3   4      166.71      160.51      3.69 o 
   3   3   4        5.76        7.01      0.55 o 
   4   3   4       31.00       33.98      1.23 o 
   5   3   4        0.05        0.00      0.37 o 
   6   3   4       30.51       32.43      2.19 o 
   7   3   4       10.62        7.82      0.96 o 
   8   3   4       20.49       21.93      3.01 o 
   9   3   4        0.61        0.37      0.73 o 
  -7   4   4        8.56        8.04      1.10 o 
  -6   4   4        0.47        1.74      1.19 o 
  -5   4   4        0.10        0.11      0.37 o 
  -4   4   4        0.26        0.00      0.55 o 
  -3   4   4       73.29       72.25      3.37 o 
  -2   4   4       19.61       20.94      1.22 o 
  -1   4   4       26.93       24.57      1.39 o 
   0   4   4        2.12        3.95      0.39 o 
   1   4   4       35.05       32.99      2.25 o 
   2   4   4       20.30       20.47      1.13 o 
   3   4   4       47.00       44.78      1.50 o 
   4   4   4       18.27       14.64      0.63 o 
   5   4   4        0.81        0.24      0.37 o 
   6   4   4        7.19        7.26      0.96 o 
   7   4   4        1.70        2.28      0.49 o 
   8   4   4       24.56       26.97      1.93 o 
  -6   5   4       20.62       21.93      2.74 o 
  -5   5   4      155.74      165.30      7.88 o 
  -4   5   4       40.23       36.16      3.03 o 
  -3   5   4        7.60        6.44      0.67 o 
  -2   5   4       43.89       40.77      2.53 o 
  -1   5   4       44.91       48.52      2.21 o 
   0   5   4      326.29      309.29      6.73 o 
   1   5   4        5.19        8.77      0.84 o 
   2   5   4        0.16        0.14      0.13 o 
   3   5   4       24.34       32.53      1.41 o 
   4   5   4       12.23        6.20      0.45 o 
   5   5   4      146.63      116.74      4.57 o 
   6   5   4        0.31        1.23      0.27 o 
   7   5   4        0.82        0.85      0.18 o 
   8   5   4       11.81       13.29      1.09 o 
  -6   6   4        2.55        2.92      0.73 o 
  -5   6   4       61.25       59.07      4.13 o 
  -4   6   4      165.38      168.66      8.01 o 
  -3   6   4       62.23       62.10      3.41 o 
  -2   6   4        7.47        7.84      0.87 o 
  -1   6   4        0.08        0.58      0.32 o 
   0   6   4       29.63       28.59      1.57 o 
   1   6   4      282.04      288.59      6.62 o 
   2   6   4      455.83      411.05      8.08 o 
   3   6   4      105.00       94.14      4.04 o 
   4   6   4       45.89       38.31      2.01 o 
   5   6   4       34.01       23.03      1.43 o 
   6   6   4      164.77      147.85      4.58 o 
   7   6   4       19.68       18.78      1.58 o 
   8   6   4       12.25       11.62      1.03 o 
  -5   7   4        0.60        2.01      0.73 o 
  -4   7   4        1.58        1.28      0.64 o 
  -3   7   4        4.59        5.71      0.79 o 
  -2   7   4        5.28        5.21      0.55 o 
  -1   7   4        0.19        1.64      0.34 o 
   0   7   4        1.56        2.41      0.37 o 
   1   7   4       70.37       69.53      2.90 o 
   2   7   4      834.03      813.96     16.22 o 
   3   7   4      538.48      515.52     11.36 o 
   4   7   4        8.69        8.14      1.55 o 
   5   7   4        7.86        9.98      0.82 o 
   6   7   4        4.29        3.65      0.61 o 
   7   7   4        9.08        8.85      1.74 o 
   8   7   4       25.45       25.99      1.68 o 
  -5   8   4        1.33        2.01      0.73 o 
  -4   8   4        2.30        2.92      0.91 o 
  -3   8   4       10.51        9.95      1.44 o 
  -2   8   4       67.63       64.63      3.65 o 
  -1   8   4       67.47       58.44      4.33 o 
   0   8   4        0.05        0.39      0.23 o 
   1   8   4       12.51       11.86      1.27 o 
   2   8   4        1.73        1.11      0.26 o 
   3   8   4        0.05        0.43      0.23 o 
   4   8   4        1.93        1.99      0.47 o 
   5   8   4       11.59       11.26      1.15 o 
   6   8   4        4.62        4.74      0.51 o 
   7   8   4        6.49        7.53      0.78 o 
   8   8   4      120.18      132.09      5.49 o 
  -4   9   4       24.09       26.49      3.47 o 
  -3   9   4        0.52       -0.55      0.73 o 
  -2   9   4       12.24       13.88      1.48 o 
  -1   9   4       16.68       13.99      1.80 o 
   0   9   4        4.46        3.72      1.10 o 
   1   9   4        0.00        0.69      0.23 o 
   2   9   4       23.23       22.61      1.84 o 
   3   9   4        3.92        2.98      0.91 o 
   4   9   4       18.83       16.67      1.93 o 
   5   9   4       22.17       19.57      1.94 o 
   6   9   4        0.54        1.28      0.30 o 
   7   9   4        0.25        0.82      0.46 o 
  -3  10   4        0.00        0.73      0.91 o 
  -2  10   4        1.41        4.05      0.65 o 
  -1  10   4        2.85        4.39      0.65 o 
   0  10   4        6.74        3.11      0.73 o 
   1  10   4        3.00        3.24      0.42 o 
   2  10   4       12.02       12.69      1.14 o 
   3  10   4        0.76        2.92      0.73 o 
   4  10   4        3.05        3.29      0.57 o 
   5  10   4       13.21       14.34      1.61 o 
   6  10   4        6.06        7.05      1.19 o 
   7  10   4        0.11        0.27      0.64 o 
  -2  11   4        0.77        2.84      1.19 o 
  -1  11   4        2.86        3.62      0.65 o 
   0  11   4        0.15        0.09      0.52 o 
   1  11   4       37.89       40.44      3.34 o 
   2  11   4        6.51        5.85      0.82 o 
   3  11   4       26.19       23.14      2.46 o 
   4  11   4       10.90       10.67      1.24 o 
   5  11   4        2.04        2.84      0.39 o 
   6  11   4        3.18        3.71      0.44 o 
   7  11   4        0.11       -0.73      0.73 o 
   0  12   4       50.96       61.44      5.21 o 
   1  12   4        0.17        0.18      0.73 o 
   2  12   4        8.98        9.50      3.11 o 
   3  12   4        2.60        2.15      0.57 o 
   4  12   4       41.11       37.48      3.22 o 
   5  12   4        2.65        4.39      0.91 o 
   6  12   4        0.46        0.18      0.73 o 
   7  12   4        8.25       10.23      1.10 o 
   2  13   4        1.35        1.83      0.91 o 
   3  13   4        0.17        1.46      0.91 o 
   4  13   4        6.45        7.13      1.10 o 
   5  13   4       51.64       61.94      6.21 o 
   6  13   4      103.04      125.16      9.32 o 
  -3 -13   5        5.53        8.77      0.91 o 
  -6 -12   5        0.27        0.18      1.10 o 
  -5 -12   5        3.40        5.30      1.28 o 
  -4 -12   5       37.50       38.19      3.11 o 
  -2 -12   5       32.54       31.06      3.65 o 
  -1 -12   5        4.69        4.39      0.91 o 
   0 -12   5        2.64        2.92      0.91 o 
  -7 -11   5       39.08       40.56      4.57 o 
  -6 -11   5       21.16       20.46      3.11 o 
  -5 -11   5       21.45       21.20      3.47 o 
  -4 -11   5       18.44       22.07      4.39 o 
  -3 -11   5        3.59        5.43      0.65 o 
  -2 -11   5        8.82        7.04      1.14 o 
  -1 -11   5        0.11        0.34      0.46 o 
   0 -11   5        3.98        3.41      0.57 o 
   1 -11   5        0.06       -0.55      0.73 o 
   2 -11   5       46.01       52.44      5.66 o 
  -7 -10   5       15.13       15.17      2.01 o 
  -6 -10   5        0.83        2.07      0.46 o 
  -5 -10   5        0.04        0.73      0.44 o 
  -4 -10   5        9.97        8.22      0.74 o 
  -3 -10   5        2.16        2.50      0.30 o 
  -2 -10   5       34.34       29.37      2.58 o 
  -1 -10   5       49.06       56.45      4.20 o 
   0 -10   5       56.90       66.59      4.71 o 
   1 -10   5       42.55       50.25      5.85 o 
   2 -10   5        1.66        2.19      0.73 o 
   3 -10   5       56.60       69.60      4.75 o 
  -8  -9   5        2.48        0.91      0.91 o 
  -7  -9   5        2.16        3.47      0.91 o 
  -6  -9   5        8.52        8.42      0.84 o 
  -5  -9   5        7.32        5.36      0.94 o 
  -4  -9   5       12.50       10.57      0.79 o 
  -3  -9   5        0.01        0.88      0.30 o 
  -2  -9   5        6.35        6.49      2.19 o 
  -1  -9   5       18.94       17.78      2.10 o 
   0  -9   5        2.58        2.68      0.39 o 
   1  -9   5        3.35        3.69      1.04 o 
   2  -9   5        0.99        0.73      0.91 o 
   3  -9   5        1.51        1.83      0.52 o 
   4  -9   5        0.03        0.35      0.57 o 
  -8  -8   5        0.04        0.91      0.73 o 
  -7  -8   5        0.68        0.91      0.73 o 
  -6  -8   5        4.08        2.56      0.55 o 
  -5  -8   5       14.49       13.29      1.52 o 
  -4  -8   5        1.11        1.00      0.24 o 
  -3  -8   5      143.55      130.19      5.44 o 
  -2  -8   5        7.54        7.59      1.46 o 
  -1  -8   5       20.11       17.37      2.10 o 
   0  -8   5        5.95        5.64      0.86 o 
   1  -8   5       11.54       12.37      1.37 o 
   2  -8   5        0.28        0.73      0.39 o 
   3  -8   5       23.04       24.89      2.39 o 
   4  -8   5        0.04        0.00      0.52 o 
   5  -8   5        0.30        1.46      0.73 o 
  -8  -7   5        0.36       -0.73      0.73 o 
  -7  -7   5        2.82        2.92      0.73 o 
  -6  -7   5        5.66        7.86      1.28 o 
  -5  -7   5       12.67       12.58      1.32 o 
  -4  -7   5        4.43        4.49      0.53 o 
  -3  -7   5        8.70        7.52      1.46 o 
  -2  -7   5        6.98        5.73      1.01 o 
  -1  -7   5        0.07        0.97      0.21 o 
   0  -7   5        0.44        0.27      0.27 o 
   1  -7   5       37.02       33.94      4.02 o 
   2  -7   5        5.29        4.94      1.03 o 
   3  -7   5        5.49        5.89      1.14 o 
   4  -7   5        0.18        0.97      0.91 o 
   5  -7   5        2.50        2.74      0.73 o 
   6  -7   5        8.21        6.76      1.10 o 
  -7  -6   5        2.51        3.65      0.73 o 
  -6  -6   5        3.52        3.47      1.10 o 
  -5  -6   5        0.31       -0.17      0.17 o 
  -4  -6   5      109.43      108.92      5.13 o 
  -3  -6   5       42.66       47.80      2.26 o 
  -2  -6   5        9.56        8.19      1.10 o 
  -1  -6   5       17.57       15.42      1.17 o 
   0  -6   5      304.98      297.00      7.79 o 
   1  -6   5       95.11       93.91      4.07 o 
   2  -6   5       37.58       38.87      2.41 o 
   3  -6   5        9.97        8.73      1.66 o 
   4  -6   5       15.93       14.64      1.83 o 
   5  -6   5       13.00       10.44      1.64 o 
   6  -6   5        1.84        3.65      0.73 o 
  -5  -5   5        2.00        2.56      0.73 o 
  -4  -5   5      214.19      218.93      5.14 o 
  -3  -5   5       55.70       59.29      2.39 o 
  -2  -5   5        9.68       10.39      1.03 o 
  -1  -5   5       72.84       73.15      2.17 o 
   0  -5   5      295.20      287.61      5.85 o 
   1  -5   5      206.54      193.90      5.46 o 
   2  -5   5       86.11       85.65      3.06 o 
   3  -5   5       69.37       61.67      2.66 o 
   4  -5   5        2.27        3.20      0.39 o 
   5  -5   5       10.20        8.73      1.60 o 
   6  -5   5      123.37      143.05      6.97 o 
   7  -5   5       16.93       15.53      2.38 o 
  -6  -4   5       68.21       63.95      6.21 o 
  -5  -4   5       20.86       18.45      2.92 o 
  -4  -4   5       11.83       10.79      0.55 o 
  -3  -4   5      257.81      293.44      6.94 o 
  -2  -4   5      272.06      286.24      5.86 o 
  -1  -4   5      207.04      216.31      3.78 o 
   0  -4   5       23.48       23.82      1.51 o 
   1  -4   5        6.98        4.35      0.43 o 
   2  -4   5      108.96      108.11      3.40 o 
   3  -4   5       56.89       40.60      1.97 o 
   4  -4   5        3.88        3.76      0.42 o 
   5  -4   5        5.06        5.63      0.50 o 
   6  -4   5       70.35       76.33      4.52 o 
   7  -4   5      195.27      227.12     14.44 o 
  -8  -3   5        0.35        0.91      0.55 o 
  -7  -3   5        2.51        2.92      0.55 o 
  -6  -3   5       45.59       51.34      3.29 o 
  -5  -3   5       11.39       10.68      0.59 o 
  -4  -3   5       66.89       64.29      1.76 o 
  -3  -3   5       67.37       74.48      2.00 o 
  -2  -3   5       20.74       13.09      0.62 o 
  -1  -3   5       88.99       88.82      1.96 o 
   0  -3   5       30.57       33.93      1.36 o 
   1  -3   5        3.80        4.07      0.44 o 
   2  -3   5       29.87       36.54      1.67 o 
   3  -3   5      106.10       80.16      2.86 o 
   4  -3   5      158.57      116.59      4.29 o 
   5  -3   5       52.83       50.78      2.63 o 
   6  -3   5       11.98        8.13      2.47 o 
   7  -3   5       55.08       54.84      3.60 o 
   8  -3   5        2.46        1.83      0.73 o 
  -8  -2   5        2.94        5.12      0.73 o 
  -7  -2   5        3.61        4.02      0.55 o 
  -6  -2   5       11.12        9.87      1.10 o 
  -5  -2   5       46.02       49.47      2.15 o 
  -4  -2   5        1.80        1.81      0.26 o 
  -3  -2   5       14.83       17.89      0.83 o 
  -2  -2   5       54.64       59.08      1.59 o 
  -1  -2   5       29.68       35.92      0.99 o 
   1  -2   5        3.97        5.08      0.45 o 
   2  -2   5      118.72      126.60      4.30 o 
   3  -2   5        2.34        3.64      0.34 o 
   4  -2   5        4.99        1.24      0.23 o 
   5  -2   5        0.07       -0.05      0.15 o 
   6  -2   5        7.96        5.76      0.67 o 
   7  -2   5        0.82        1.19      0.39 o 
   8  -2   5        0.01        0.91      0.73 o 
  -7  -1   5       14.28       16.08      1.64 o 
  -6  -1   5        7.30        6.11      0.50 o 
  -5  -1   5       12.86       11.69      1.01 o 
  -4  -1   5        9.80       10.29      0.83 o 
  -3  -1   5        1.14        7.86      1.10 o 
  -2  -1   5        3.28        4.44      0.37 o 
  -1  -1   5      112.12      116.04      2.21 o 
   1  -1   5      556.02      629.01      8.60 o 
   2  -1   5        3.33        3.26      0.31 o 
   3  -1   5       22.33       24.31      1.25 o 
   4  -1   5        0.54        0.56      0.10 o 
   5  -1   5       10.55       11.61      1.22 o 
   6  -1   5        2.74        2.16      1.10 o 
   7  -1   5       14.29       12.59      1.32 o 
   8  -1   5        0.30       -0.37      0.73 o 
  -7   0   5        0.02        0.37      0.55 o 
  -6   0   5        0.11        0.37      0.37 o 
  -5   0   5       21.53       19.35      1.45 o 
  -4   0   5        7.30        7.67      0.74 o 
  -3   0   5       43.71       42.13      1.50 o 
  -2   0   5       35.58       40.17      1.47 o 
  -1   0   5      378.75      425.82      7.12 o 
   0   0   5        9.73        9.76      0.46 o 
   1   0   5      126.55      136.43      2.63 o 
   3   0   5       94.70      113.87      3.34 o 
   4   0   5       82.73       75.18      2.51 o 
   5   0   5       62.30       53.37      2.48 o 
   6   0   5        0.02        0.49      0.18 o 
   7   0   5        0.43        0.37      0.55 o 
   8   0   5        0.79        1.15      0.44 o 
   9   0   5        2.33        2.56      0.73 o 
  -7   1   5        0.11        0.09      1.00 o 
  -6   1   5      110.40      123.34      5.52 o 
  -5   1   5       73.46       71.57      4.39 o 
  -4   1   5        2.61        2.19      0.73 o 
  -3   1   5       26.56       30.04      1.60 o 
  -2   1   5       24.17       24.59      0.94 o 
  -1   1   5       18.77       21.07      0.97 o 
   0   1   5      185.91      214.46      4.52 o 
   1   1   5      265.45      255.15      5.04 o 
   2   1   5        1.78        0.24      0.11 o 
   3   1   5       57.06       59.78      2.02 o 
   4   1   5      561.23      546.27      9.18 o 
   5   1   5      178.03      172.24      4.94 o 
   6   1   5        5.72        5.18      1.19 o 
   7   1   5        0.19        0.58      0.30 o 
   8   1   5       28.56       27.82      2.06 o 
   9   1   5        5.16        6.76      0.91 o 
  -7   2   5        0.01        0.37      0.55 o 
  -6   2   5        0.04        0.69      0.30 o 
  -5   2   5       33.87       28.96      2.31 o 
  -4   2   5        0.41        0.64      0.27 o 
  -3   2   5      109.44      104.99      3.86 o 
  -2   2   5        2.04        1.29      0.23 o 
  -1   2   5        4.16        3.89      0.30 o 
   0   2   5      958.20     1041.71     15.44 o 
   1   2   5      836.93      899.53     18.17 o 
   2   2   5       84.16       94.33      2.68 o 
   3   2   5      139.14      129.05      3.29 o 
   4   2   5      211.83      196.76      4.41 o 
   5   2   5      145.22      137.07      4.22 o 
   6   2   5        6.44        3.95      0.70 o 
   7   2   5       48.57       50.79      3.16 o 
   8   2   5        0.00        0.40      0.30 o 
   9   2   5        8.62       11.15      1.46 o 
  -7   3   5        2.97        4.93      0.73 o 
  -6   3   5        0.35        0.46      0.39 o 
  -5   3   5        0.01        0.37      0.30 o 
  -4   3   5       13.08       13.87      2.10 o 
  -3   3   5       13.03        9.80      0.95 o 
  -2   3   5      147.23      155.27      4.14 o 
  -1   3   5       59.58       54.93      2.20 o 
   0   3   5        7.14        6.40      0.48 o 
   1   3   5      287.23      321.43      6.45 o 
   2   3   5      166.47      187.88      4.37 o 
   3   3   5      126.64      113.79      3.12 o 
   4   3   5        0.14        0.33      0.12 o 
   5   3   5        2.04        3.08      0.42 o 
   6   3   5       29.21       27.31      2.65 o 
   7   3   5       93.20      100.76      4.74 o 
   8   3   5        0.54        0.18      0.46 o 
   9   3   5        5.38        5.66      0.91 o 
  -7   4   5        0.36       -0.55      0.73 o 
  -6   4   5        9.13        9.33      1.74 o 
  -5   4   5       21.35       18.47      1.92 o 
  -4   4   5       11.63       12.66      1.74 o 
  -3   4   5       15.12       15.13      1.24 o 
  -2   4   5       60.54       67.58      3.27 o 
  -1   4   5       45.91       44.35      2.00 o 
   0   4   5       77.21       81.26      2.87 o 
   1   4   5       58.52       68.55      2.57 o 
   2   4   5       51.53       52.22      2.10 o 
   3   4   5      124.28      119.66      3.00 o 
   4   4   5        3.03        1.38      0.19 o 
   5   4   5        0.06        0.00      0.55 o 
   6   4   5        1.30        2.11      0.52 o 
   7   4   5       20.42       24.67      3.29 o 
   8   4   5       57.40       61.55      3.51 o 
   9   4   5        6.08        7.13      1.28 o 
  -6   5   5       13.57       11.15      1.46 o 
  -5   5   5       37.21       38.00      3.20 o 
  -4   5   5        2.45        2.38      0.44 o 
  -3   5   5       22.81       20.89      1.67 o 
  -2   5   5        0.15        0.82      0.26 o 
  -1   5   5       54.40       54.35      2.40 o 
   0   5   5        6.38        7.68      0.57 o 
   1   5   5        9.58        8.75      0.82 o 
   2   5   5        9.43        9.63      0.96 o 
   3   5   5        9.58        9.85      0.80 o 
   4   5   5       68.54       55.55      1.99 o 
   5   5   5        0.29        0.12      0.16 o 
   6   5   5       26.81       25.16      2.06 o 
   7   5   5        4.35        4.66      0.52 o 
   8   5   5        3.29        4.32      0.73 o 
   9   5   5        0.54        1.64      0.91 o 
  -6   6   5        0.70        2.38      0.73 o 
  -5   6   5        9.00       11.62      1.29 o 
  -4   6   5        0.36        0.55      0.73 o 
  -3   6   5       30.44       29.77      2.10 o 
  -2   6   5       11.55       12.81      1.38 o 
  -1   6   5       19.23       16.85      1.89 o 
   0   6   5        7.89        9.04      0.68 o 
   1   6   5        8.22        7.97      0.83 o 
   2   6   5        3.70        3.04      0.46 o 
   3   6   5        6.07        5.58      0.88 o 
   4   6   5        0.31        0.62      0.16 o 
   5   6   5       50.90       44.02      2.94 o 
   6   6   5        0.91        1.34      0.30 o 
   7   6   5        3.09        2.93      0.39 o 
   8   6   5        0.35        2.19      0.73 o 
  -5   7   5        0.79        2.19      0.73 o 
  -4   7   5        0.90        1.72      0.44 o 
  -3   7   5        8.86       10.37      2.10 o 
  -2   7   5       13.25       13.93      1.15 o 
  -1   7   5       22.02       20.07      1.69 o 
   0   7   5       24.03       20.50      1.41 o 
   1   7   5       35.20       30.04      1.90 o 
   2   7   5       15.12       15.73      1.37 o 
   3   7   5      151.16      138.78      5.07 o 
   4   7   5       17.17       14.49      1.24 o 
   5   7   5        9.23        9.98      1.66 o 
   6   7   5       19.33       18.67      1.80 o 
   7   7   5       31.75       34.64      2.50 o 
   8   7   5       76.17       82.86      4.29 o 
  -4   8   5        1.25        4.39      1.28 o 
  -3   8   5        2.39        2.19      0.73 o 
  -2   8   5      115.42      115.48      6.59 o 
  -1   8   5       84.59       86.64      5.68 o 
   0   8   5        2.23        1.55      0.39 o 
   1   8   5        5.85        4.11      0.52 o 
   2   8   5       26.40       25.82      1.99 o 
   3   8   5        5.27        4.36      0.41 o 
   4   8   5        0.00        0.37      0.26 o 
   5   8   5        2.17        0.62      0.55 o 
   6   8   5       12.40       11.42      1.97 o 
   7   8   5        5.89        7.39      0.77 o 
   8   8   5      111.48      118.31      5.48 o 
  -3   9   5        0.66       -0.18      0.73 o 
  -2   9   5        2.50        3.18      1.19 o 
  -1   9   5        3.60        2.11      0.52 o 
   0   9   5        2.53        4.42      0.65 o 
   1   9   5       63.27       64.89      3.58 o 
   2   9   5        3.56        2.64      0.47 o 
   3   9   5       16.80       17.49      1.40 o 
   4   9   5       97.60       91.68      5.44 o 
   5   9   5      194.05      207.96      8.77 o 
   6   9   5       16.03       17.36      2.01 o 
   7   9   5       19.15       18.99      1.74 o 
   8   9   5       16.89       17.72      2.19 o 
  -2  10   5        1.61        1.83      0.91 o 
  -1  10   5        0.55       -0.18      0.52 o 
   0  10   5        1.10        1.83      0.44 o 
   1  10   5        9.44        9.92      1.43 o 
   2  10   5       40.11       42.74      2.81 o 
   3  10   5        7.43        6.96      1.92 o 
   4  10   5        1.09        1.10      0.39 o 
   5  10   5       14.05       16.01      2.05 o 
   6  10   5        4.41        6.64      0.96 o 
   7  10   5        1.52        2.38      0.73 o 
   8  10   5        0.90        1.28      0.91 o 
  -1  11   5       17.48       20.57      2.00 o 
   0  11   5       18.49       18.69      1.97 o 
   1  11   5       10.96       13.09      1.41 o 
   2  11   5       13.12       12.21      3.01 o 
   3  11   5       12.45       10.02      1.31 o 
   4  11   5        5.38        6.04      0.80 o 
   5  11   5        8.20        7.42      1.01 o 
   6  11   5        7.95        9.68      1.64 o 
   7  11   5        9.61        8.95      1.28 o 
   0  12   5        0.00        0.73      0.73 o 
   1  12   5       10.97        9.87      1.46 o 
   2  12   5        1.90        1.64      0.91 o 
   3  12   5        6.99        8.27      1.28 o 
   4  12   5        1.89        2.43      0.57 o 
   5  12   5        0.05        0.18      0.73 o 
   6  12   5        1.23        1.64      0.91 o 
   7  12   5        0.60        0.91      0.91 o 
   2  13   5        3.55        5.66      0.91 o 
   3  13   5        1.51        0.55      0.91 o 
   4  13   5        1.71        2.01      0.91 o 
   5  13   5        0.53        2.01      0.91 o 
  -5 -12   6       11.66        8.04      1.28 o 
  -4 -12   6       65.23       74.55      4.34 o 
  -3 -12   6       36.52       38.37      3.65 o 
  -2 -12   6        0.37        0.55      0.73 o 
  -1 -12   6        0.44        0.55      0.73 o 
  -6 -11   6        0.70        0.73      1.28 o 
  -5 -11   6        3.05        3.29      0.91 o 
  -4 -11   6        3.02        1.92      0.47 o 
  -3 -11   6        0.67        2.01      0.55 o 
  -2 -11   6        0.08        1.20      0.44 o 
  -1 -11   6        0.07        0.27      0.47 o 
   0 -11   6        0.38       -0.15      0.61 o 
   1 -11   6        0.09       -0.91      0.91 o 
  -7 -10   6        0.71        0.91      0.91 o 
  -6 -10   6        2.92        6.58      1.46 o 
  -5 -10   6        3.59        4.75      0.70 o 
  -4 -10   6       11.32       10.68      0.74 o 
  -3 -10   6        1.17        0.73      0.55 o 
  -2 -10   6        3.48        2.31      0.64 o 
  -1 -10   6        2.33        3.22      1.10 o 
   0 -10   6        9.62        8.74      0.96 o 
   1 -10   6        1.47        1.28      0.73 o 
   2 -10   6        7.49        8.41      1.28 o 
   3 -10   6        0.39        1.37      0.82 o 
  -8  -9   6        2.99        4.75      0.91 o 
  -7  -9   6        2.16        2.01      0.91 o 
  -6  -9   6        2.01        2.69      0.55 o 
  -5  -9   6        0.03        0.97      0.44 o 
  -4  -9   6        8.44        8.49      0.62 o 
  -3  -9   6        9.99        9.70      0.91 o 
  -2  -9   6       27.72       22.66      2.13 o 
  -1  -9   6       41.45       41.87      3.35 o 
   0  -9   6        0.80        1.57      0.55 o 
   1  -9   6        3.94        3.66      0.38 o 
   2  -9   6        0.44       -0.13      0.44 o 
   3  -9   6        1.06        0.73      0.52 o 
   4  -9   6        6.69        9.99      1.10 o 
  -8  -8   6        7.59        7.86      1.64 o 
  -7  -8   6        2.39        2.19      0.73 o 
  -6  -8   6        0.09        0.09      0.82 o 
  -5  -8   6        9.65        9.60      1.83 o 
  -4  -8   6       39.68       36.18      2.11 o 
  -3  -8   6      104.75       97.85      4.66 o 
  -2  -8   6        0.01        0.27      0.27 o 
  -1  -8   6        0.28        0.37      0.39 o 
   0  -8   6        0.84        1.21      0.36 o 
   1  -8   6       21.35       20.94      1.67 o 
   2  -8   6       36.27       41.07      3.28 o 
   3  -8   6        9.78        8.47      0.96 o 
   4  -8   6       10.31       13.68      1.14 o 
   5  -8   6        9.74       10.60      1.28 o 
  -7  -7   6      201.74      211.78     14.07 o 
  -6  -7   6       45.04       47.67      2.87 o 
  -5  -7   6        5.92        3.93      0.90 o 
  -4  -7   6       16.32       16.86      1.10 o 
  -3  -7   6        3.30        1.59      0.44 o 
  -2  -7   6        6.62        5.53      1.05 o 
  -1  -7   6        3.00        4.20      1.28 o 
   0  -7   6       58.34       53.42      2.89 o 
   1  -7   6       15.95       15.16      1.32 o 
   2  -7   6       17.76       17.59      1.67 o 
   3  -7   6      194.56      206.21      8.98 o 
   4  -7   6        0.03        0.27      0.39 o 
   5  -7   6        0.29        1.46      0.73 o 
  -7  -6   6       67.68       61.39      6.58 o 
  -6  -6   6       62.04       59.02      6.21 o 
  -5  -6   6       12.86       14.38      1.51 o 
  -4  -6   6        3.84        3.44      0.42 o 
  -3  -6   6        5.57        4.66      0.62 o 
  -2  -6   6       19.18       17.87      1.62 o 
  -1  -6   6      402.25      379.34      8.92 o 
   0  -6   6      293.96      284.81      7.78 o 
   1  -6   6       18.23       16.80      1.43 o 
   2  -6   6        0.55        1.22      0.28 o 
   3  -6   6       50.37       58.90      4.07 o 
   4  -6   6       12.90       10.92      1.31 o 
   5  -6   6        5.01        5.78      0.82 o 
   6  -6   6       24.39       27.41      3.84 o 
  -6  -5   6        8.42        6.87      1.19 o 
  -5  -5   6       51.21       50.15      3.01 o 
  -4  -5   6        1.77        2.19      0.33 o 
  -3  -5   6        8.39        7.25      0.96 o 
  -2  -5   6       12.03       10.82      0.94 o 
  -1  -5   6        0.13        0.48      0.29 o 
   0  -5   6      279.84      268.82      8.30 o 
   1  -5   6      154.02      150.66      5.25 o 
   2  -5   6        0.32        0.38      0.20 o 
   3  -5   6        0.65        0.55      0.26 o 
   4  -5   6        0.01        0.46      0.39 o 
   5  -5   6       58.19       64.22      4.21 o 
   6  -5   6        2.78        2.56      0.73 o 
   7  -5   6        0.07        0.00      0.73 o 
  -7  -4   6        5.48        4.75      0.55 o 
  -6  -4   6        0.00        0.00      0.37 o 
  -5  -4   6        0.01        0.18      0.16 o 
  -4  -4   6       10.85        9.76      0.66 o 
  -3  -4   6        0.97        0.82      0.26 o 
  -2  -4   6        0.73        0.74      0.34 o 
  -1  -4   6       37.09       38.21      1.91 o 
   0  -4   6        1.02        1.18      0.28 o 
   1  -4   6        5.78        4.84      0.50 o 
   2  -4   6        2.82        3.11      0.73 o 
   3  -4   6       11.45        8.85      0.76 o 
   4  -4   6        5.07        4.00      0.82 o 
   5  -4   6       11.25        8.91      0.73 o 
   6  -4   6        3.73        4.21      0.64 o 
   7  -4   6        3.71        3.65      0.73 o 
  -7  -3   6        6.07        6.94      0.55 o 
  -6  -3   6        6.24        7.31      0.91 o 
  -5  -3   6        0.45        0.71      0.27 o 
  -4  -3   6        3.00        2.95      0.34 o 
  -3  -3   6        0.36       -0.05      0.15 o 
  -2  -3   6       32.94       38.84      1.33 o 
  -1  -3   6       23.21       18.53      0.69 o 
   0  -3   6       29.14       32.91      1.43 o 
   1  -3   6       15.14       13.24      0.79 o 
   2  -3   6       39.44       40.55      1.77 o 
   3  -3   6       15.57       11.05      0.92 o 
   4  -3   6       21.20       16.29      1.28 o 
   5  -3   6        0.28        0.30      0.21 o 
   6  -3   6       12.02       10.05      0.87 o 
   7  -3   6        4.80        4.39      0.57 o 
   8  -3   6        0.04        0.37      0.91 o 
  -7  -2   6        8.34        7.31      0.73 o 
  -6  -2   6       25.47       26.68      2.56 o 
  -5  -2   6       27.21       28.65      1.62 o 
  -4  -2   6       26.64       21.82      1.40 o 
  -3  -2   6       10.34       11.66      1.16 o 
  -2  -2   6        0.23        0.73      0.20 o 
  -1  -2   6        0.67        0.37      0.08 o 
   0  -2   6      130.59      164.53      3.38 o 
   1  -2   6       40.06       36.71      1.57 o 
   2  -2   6      104.35      112.85      3.30 o 
   3  -2   6       93.14       72.52      2.65 o 
   4  -2   6        0.94        2.89      0.28 o 
   5  -2   6        2.08        1.43      0.29 o 
   6  -2   6        0.09        0.18      0.37 o 
   7  -2   6        2.38        3.41      0.44 o 
   8  -2   6        0.00       -0.73      0.73 o 
  -7  -1   6        0.81        0.91      0.55 o 
  -6  -1   6        1.54        3.02      0.64 o 
  -5  -1   6        1.96        2.50      0.55 o 
  -4  -1   6      107.54      111.99      4.37 o 
  -3  -1   6       87.31      124.61      4.65 o 
  -2  -1   6       26.27       26.97      1.03 o 
  -1  -1   6      179.38      205.43      4.30 o 
   0  -1   6      207.13      227.89      4.15 o 
   1  -1   6      678.52      758.12     10.45 o 
   2  -1   6       25.48       29.51      1.41 o 
   3  -1   6       15.62       15.89      0.94 o 
   4  -1   6        1.16        2.41      0.35 o 
   5  -1   6       40.82       37.50      2.08 o 
   6  -1   6       62.80       65.75      3.91 o 
   7  -1   6        0.65        1.35      0.30 o 
   8  -1   6       13.92       11.88      1.83 o 
  -7   0   6        3.41        4.20      0.73 o 
  -6   0   6        7.99        8.83      1.00 o 
  -5   0   6       15.57       14.74      1.27 o 
  -4   0   6      105.05      102.64      4.44 o 
  -3   0   6     1030.50     1104.39     25.76 o 
  -2   0   6      539.28      617.67      9.96 o 
  -1   0   6       38.39       51.39      1.94 o 
   0   0   6       18.39       32.58      1.41 o 
   1   0   6        0.03        0.09      0.11 o 
   2   0   6        0.37        0.48      0.16 o 
   3   0   6       17.06       15.01      0.90 o 
   4   0   6      101.46       94.71      3.54 o 
   5   0   6        0.08        0.75      0.26 o 
   6   0   6       18.71       19.39      3.47 o 
   7   0   6      137.56      153.89     10.87 o 
   8   0   6        4.62        4.65      0.91 o 
   9   0   6        0.79        0.18      0.91 o 
  -7   1   6       22.10       21.56      1.64 o 
  -6   1   6       29.31       25.37      2.19 o 
  -5   1   6        5.65        3.43      0.91 o 
  -4   1   6        0.72        0.82      0.27 o 
  -3   1   6       63.11       63.27      4.48 o 
  -2   1   6       42.26       49.83      1.79 o 
  -1   1   6       46.13       55.68      1.98 o 
   0   1   6       34.44       64.68      2.94 o 
   1   1   6        3.41        2.51      0.28 o 
   2   1   6        1.00        1.30      0.20 o 
   3   1   6      607.42      587.05     13.42 o 
   4   1   6      664.02      641.35     10.78 o 
   5   1   6        5.82        6.18      0.55 o 
   6   1   6        4.29        4.75      0.67 o 
   7   1   6       22.45       19.79      1.71 o 
   8   1   6        0.24        1.01      0.82 o 
   9   1   6        2.87        3.65      0.91 o 
  -7   2   6        4.60        7.49      0.91 o 
  -6   2   6       39.23       38.85      2.70 o 
  -5   2   6        8.93        7.81      1.46 o 
  -4   2   6        5.40        2.74      0.55 o 
  -3   2   6        8.77       11.15      1.41 o 
  -2   2   6        7.12        7.36      0.94 o 
  -1   2   6      119.32      132.39      3.67 o 
   1   2   6       11.43       11.80      0.80 o 
   2   2   6        0.24        0.60      0.25 o 
   3   2   6       18.41       18.87      1.07 o 
   4   2   6       88.29       89.20      3.29 o 
   5   2   6       66.59       59.55      2.67 o 
   6   2   6        0.93        0.37      0.55 o 
   7   2   6        4.05        4.31      0.51 o 
   8   2   6        0.23        0.29      0.30 o 
   9   2   6       14.09       15.35      1.28 o 
  -7   3   6        0.10        0.37      0.73 o 
  -6   3   6        0.03        0.13      0.44 o 
  -5   3   6        5.46        5.14      0.52 o 
  -4   3   6        3.10        2.95      1.10 o 
  -3   3   6       35.74       37.44      2.83 o 
  -2   3   6        0.70        0.67      0.21 o 
  -1   3   6        8.98        8.10      1.14 o 
   0   3   6        1.78        0.69      0.15 o 
   1   3   6       14.68       12.40      0.89 o 
   2   3   6       20.29       15.86      0.99 o 
   3   3   6      115.97      120.55      3.43 o 
   4   3   6        0.63        0.46      0.15 o 
   5   3   6       24.87       24.07      1.53 o 
   6   3   6        4.62        5.04      0.88 o 
   7   3   6       23.09       22.70      1.93 o 
   8   3   6        1.85        3.35      1.00 o 
   9   3   6        5.85        6.03      0.91 o 
  -6   4   6        4.38        4.39      0.91 o 
  -5   4   6        1.88        2.99      1.46 o 
  -4   4   6       20.96       20.22      1.94 o 
  -3   4   6       33.42       29.67      2.58 o 
  -2   4   6        0.17        0.18      0.21 o 
  -1   4   6       10.33        8.31      0.90 o 
   0   4   6       19.95       15.73      1.06 o 
   1   4   6        5.42        5.02      0.57 o 
   2   4   6       30.94       27.31      1.54 o 
   4   4   6       14.88       11.29      1.13 o 
   5   4   6       25.51       23.67      1.99 o 
   6   4   6       14.92       15.91      1.55 o 
   7   4   6       23.73       27.05      2.10 o 
   8   4   6        5.01        6.81      0.65 o 
   9   4   6        0.83       -0.18      0.91 o 
  -6   5   6       81.15       85.51      7.31 o 
  -5   5   6       27.47       22.07      1.79 o 
  -4   5   6        3.20        2.56      0.39 o 
  -3   5   6       16.98       14.98      1.61 o 
  -2   5   6       52.95       53.11      3.05 o 
  -1   5   6       83.50       79.05      3.89 o 
   0   5   6        8.17        9.12      0.76 o 
   1   5   6        5.25        4.22      0.68 o 
   2   5   6       38.33       31.68      1.75 o 
   3   5   6        6.24        4.67      0.53 o 
   4   5   6       98.37       73.43      3.16 o 
   5   5   6        0.76        0.06      0.18 o 
   6   5   6       13.49        9.13      1.83 o 
   7   5   6       28.14       31.15      2.36 o 
   8   5   6        0.60        1.51      0.33 o 
   9   5   6        0.19        0.37      0.91 o 
  -5   6   6       95.82      100.50      8.59 o 
  -4   6   6       13.56       14.34      1.60 o 
  -3   6   6        6.44        5.30      1.28 o 
  -2   6   6        0.48        1.10      0.27 o 
  -1   6   6        1.12        1.18      0.41 o 
   0   6   6      183.01      193.86      5.56 o 
   1   6   6      256.01      253.48      6.54 o 
   2   6   6       16.01       15.44      1.17 o 
   3   6   6      111.47       99.67      4.15 o 
   4   6   6       16.49        9.95      0.98 o 
   5   6   6      203.53      175.47      7.32 o 
   6   6   6       18.87       15.97      1.99 o 
   7   6   6        9.90       10.68      1.18 o 
   8   6   6        0.02       -0.18      0.73 o 
   9   6   6        4.02        6.40      1.10 o 
  -5   7   6        1.20        2.74      0.91 o 
  -4   7   6        0.14       -0.57      0.57 o 
  -3   7   6       15.57       17.48      1.92 o 
  -2   7   6        3.97        4.54      0.49 o 
  -1   7   6        2.40        2.49      0.40 o 
   0   7   6       43.78       37.52      2.56 o 
   1   7   6      442.19      437.10     11.19 o 
   2   7   6      333.63      314.95      8.94 o 
   3   7   6        0.57        0.73      0.23 o 
   4   7   6        0.30        0.24      0.21 o 
   5   7   6        0.45        0.22      0.30 o 
   6   7   6        0.15        1.28      0.39 o 
   7   7   6       51.98       54.81      3.64 o 
   8   7   6        4.79        5.05      0.57 o 
   9   7   6        2.29        4.57      0.91 o 
  -4   8   6        7.90       13.52      2.19 o 
  -3   8   6       21.19       17.72      3.84 o 
  -2   8   6       49.26       51.23      4.07 o 
  -1   8   6        4.32        4.87      1.46 o 
   0   8   6        4.10        5.63      0.82 o 
   1   8   6        5.39        4.45      0.58 o 
   2   8   6        2.03        2.03      0.25 o 
   3   8   6        3.35        1.97      0.33 o 
   4   8   6        9.60        9.99      1.45 o 
   5   8   6        3.68        3.12      0.52 o 
   6   8   6        5.75        5.52      0.82 o 
   7   8   6       77.50       72.34      4.37 o 
   8   8   6      110.90      131.38      9.32 o 
  -3   9   6       11.03       11.51      2.74 o 
  -2   9   6       14.38       13.76      1.49 o 
  -1   9   6        1.94        2.56      0.61 o 
   0   9   6        0.18        0.64      0.39 o 
   1   9   6        6.19        6.69      0.87 o 
   2   9   6        2.45        2.59      0.42 o 
   3   9   6       23.71       24.86      1.81 o 
   4   9   6        3.44        3.40      0.57 o 
   5   9   6        0.00        0.18      0.39 o 
   6   9   6        2.71        2.19      0.44 o 
   7   9   6        1.57        2.26      0.46 o 
   8   9   6        1.64        3.65      0.91 o 
  -2  10   6        0.02        1.28      0.91 o 
  -1  10   6        0.29        1.10      0.82 o 
   0  10   6        7.70        5.80      1.74 o 
   1  10   6       15.68       16.96      2.05 o 
   2  10   6        0.09        1.36      0.45 o 
   3  10   6        5.24        5.80      0.91 o 
   4  10   6        4.74        3.68      0.73 o 
   5  10   6        0.58        1.25      0.44 o 
   6  10   6        3.89        4.07      0.57 o 
   7  10   6       13.67       13.89      1.83 o 
   8  10   6        0.00        0.55      0.91 o 
  -1  11   6        0.00        1.49      0.70 o 
   0  11   6       16.74       15.05      1.48 o 
   1  11   6       19.73       19.73      2.32 o 
   2  11   6        8.95       11.15      3.47 o 
   3  11   6       15.40       17.18      1.94 o 
   4  11   6        5.09        5.30      0.67 o 
   5  11   6        2.59        2.78      0.57 o 
   6  11   6        0.03        2.19      0.73 o 
   7  11   6        0.14        1.83      0.91 o 
   1  12   6        5.88        6.03      0.91 o 
   2  12   6        9.84        8.59      1.83 o 
   3  12   6       20.23       19.00      2.92 o 
   4  12   6        0.07        2.74      0.91 o 
   5  12   6        5.00        3.84      0.91 o 
   6  12   6       18.40       20.65      2.74 o 
  -4 -12   7       28.37       29.83      6.12 o 
  -3 -12   7       34.32       33.44      2.74 o 
  -2 -12   7        5.52        4.93      0.73 o 
  -6 -11   7        7.66        7.49      1.28 o 
  -5 -11   7        8.78        9.68      1.64 o 
  -4 -11   7       10.79       11.44      0.91 o 
  -3 -11   7       15.60       14.98      1.46 o 
  -2 -11   7        1.39        1.10      0.55 o 
  -1 -11   7        1.37        2.19      0.73 o 
   0 -11   7        1.41        3.84      0.73 o 
   1 -11   7       39.92       40.93      4.75 o 
  -6 -10   7        0.01        0.55      0.91 o 
  -5 -10   7       12.50        9.14      1.46 o 
  -4 -10   7        2.12        2.85      0.45 o 
  -3 -10   7       15.65       10.64      0.96 o 
  -2 -10   7       50.93       52.90      3.72 o 
  -1 -10   7       25.69       19.55      2.92 o 
   0 -10   7       53.19       55.34      4.13 o 
   1 -10   7        0.36        1.46      0.73 o 
   2 -10   7       39.46       48.42      5.30 o 
  -7  -9   7        0.81        0.91      0.91 o 
  -6  -9   7        1.09        1.28      0.91 o 
  -5  -9   7        3.46        2.56      0.57 o 
  -4  -9   7        9.53        9.45      1.39 o 
  -3  -9   7       10.07       11.23      0.88 o 
  -2  -9   7       22.93       21.79      2.11 o 
  -1  -9   7        3.57        3.45      0.91 o 
   0  -9   7        3.23        4.20      0.73 o 
   1  -9   7        5.15        3.11      0.73 o 
   2  -9   7        0.34        0.55      0.52 o 
   3  -9   7        2.60        2.26      1.00 o 
  -7  -8   7        3.05        1.64      0.73 o 
  -6  -8   7        9.28       10.53      0.88 o 
  -5  -8   7        0.05        0.68      0.44 o 
  -4  -8   7       46.17       44.33      2.27 o 
  -3  -8   7        0.38        0.78      0.27 o 
  -2  -8   7       30.73       26.75      2.74 o 
  -1  -8   7       13.75       11.12      1.22 o 
   0  -8   7        1.81        1.67      0.30 o 
   1  -8   7        1.35        2.22      0.40 o 
   2  -8   7       14.56       13.74      2.10 o 
   3  -8   7        0.17        0.64      0.52 o 
   4  -8   7        2.61        2.27      0.57 o 
  -7  -7   7        9.76       10.96      1.83 o 
  -6  -7   7        1.75        1.87      0.44 o 
  -5  -7   7        0.72        1.46      0.30 o 
  -4  -7   7       10.64       10.70      0.92 o 
  -3  -7   7        0.38        0.41      0.27 o 
  -2  -7   7        0.16        0.46      0.64 o 
  -1  -7   7        0.00        0.11      0.37 o 
   0  -7   7       17.04       14.65      1.28 o 
   1  -7   7        6.56        5.31      0.99 o 
   2  -7   7       14.61       15.12      1.33 o 
   3  -7   7        0.91        2.65      1.37 o 
   4  -7   7        0.96        1.46      0.52 o 
   5  -7   7       12.63       11.99      1.09 o 
  -7  -6   7        3.04        1.28      0.73 o 
  -6  -6   7        0.91        0.84      0.30 o 
  -5  -6   7       25.33       23.99      2.06 o 
  -4  -6   7       51.69       54.01      2.45 o 
  -3  -6   7       11.41       11.92      1.08 o 
  -2  -6   7       30.45       27.26      1.80 o 
  -1  -6   7      202.24      190.04      7.41 o 
   0  -6   7      109.07      107.23      4.34 o 
   1  -6   7       20.32       19.43      1.53 o 
   2  -6   7       34.49       33.03      2.21 o 
   3  -6   7       10.72       10.27      2.01 o 
   4  -6   7        1.54        1.35      0.73 o 
   5  -6   7        0.08        1.19      0.52 o 
   6  -6   7       16.17       14.44      2.19 o 
  -7  -5   7        1.45        1.83      0.55 o 
  -6  -5   7        0.71        0.69      0.30 o 
  -5  -5   7       93.65       94.94      4.65 o 
  -4  -5   7       38.29       38.63      1.88 o 
  -3  -5   7        0.72        1.28      0.16 o 
  -2  -5   7       26.89       27.07      1.72 o 
  -1  -5   7      292.95      304.08      7.72 o 
   0  -5   7      115.90      112.28      4.28 o 
   1  -5   7      108.60      107.62      4.43 o 
   2  -5   7       70.86       69.69      3.51 o 
   3  -5   7        0.32        0.77      0.55 o 
   4  -5   7        8.93        6.94      0.96 o 
   5  -5   7      114.37      127.28      6.69 o 
   6  -5   7       47.77       59.02      6.40 o 
  -7  -4   7       24.92       27.04      1.83 o 
  -6  -4   7        0.18        0.00      0.37 o 
  -5  -4   7        0.01       -0.26      0.26 o 
  -4  -4   7      200.45      204.82      5.50 o 
  -3  -4   7       79.19       83.55      3.24 o 
  -2  -4   7       92.03       90.33      3.49 o 
  -1  -4   7       15.07       15.27      0.96 o 
   0  -4   7       30.06       30.57      2.51 o 
   1  -4   7      128.69      121.92      4.65 o 
   2  -4   7       21.85       14.34      0.92 o 
   3  -4   7        0.00        0.43      0.20 o 
   4  -4   7        0.31        0.27      0.26 o 
   5  -4   7       61.33       60.52      3.09 o 
   6  -4   7      243.89      273.54     16.44 o 
   7  -4   7       27.94       32.16      4.39 o 
  -7  -3   7       19.26       17.18      1.46 o 
  -6  -3   7        7.33        8.95      0.91 o 
  -5  -3   7       11.47       11.78      0.77 o 
  -4  -3   7       22.08       21.72      1.33 o 
  -3  -3   7        2.24        3.05      0.51 o 
  -2  -3   7       45.70       49.26      2.36 o 
  -1  -3   7       56.41       59.39      2.24 o 
   1  -3   7        8.60        8.40      0.92 o 
   2  -3   7      116.64      100.05      3.25 o 
   3  -3   7      108.28       81.29      3.02 o 
   4  -3   7      100.08       95.93      3.94 o 
   5  -3   7        1.05        1.28      0.27 o 
   6  -3   7       35.83       35.32      2.46 o 
   7  -3   7        7.70        6.81      0.77 o 
  -7  -2   7        7.74        6.94      0.73 o 
  -6  -2   7        3.00        4.02      0.55 o 
  -5  -2   7        0.18        0.18      0.73 o 
  -4  -2   7        7.46        8.76      2.19 o 
  -3  -2   7        7.92       10.08      0.77 o 
  -2  -2   7       18.01       17.90      1.03 o 
  -1  -2   7       12.70       10.13      0.76 o 
   0  -2   7       50.82      168.28     13.10 o 
   1  -2   7       95.43      100.44      3.07 o 
   2  -2   7        6.90        5.05      0.49 o 
   3  -2   7        4.22        1.58      0.50 o 
   4  -2   7        0.66        0.83      0.28 o 
   5  -2   7        2.41        2.40      0.34 o 
   6  -2   7        0.10        0.58      0.30 o 
   7  -2   7        2.59        2.25      0.46 o 
   8  -2   7        8.73        8.04      1.28 o 
  -6  -1   7        0.03        0.88      0.30 o 
  -5  -1   7        0.46        0.69      0.64 o 
  -4  -1   7        4.91        3.48      1.00 o 
  -3  -1   7       12.17       16.63      2.19 o 
  -2  -1   7       18.43       14.91      0.99 o 
  -1  -1   7       20.75       25.34      1.07 o 
   0  -1   7      145.87      224.31      4.34 o 
   1  -1   7        0.06        0.40      0.09 o 
   2  -1   7       64.77       71.19      2.51 o 
   3  -1   7        5.98        8.94      0.56 o 
   4  -1   7        0.06        0.37      0.15 o 
   5  -1   7        0.31        1.26      0.25 o 
   6  -1   7       20.23       21.31      1.82 o 
   7  -1   7        0.06        0.82      0.64 o 
   8  -1   7        1.31        2.38      0.73 o 
  -6   0   7        8.57        4.57      0.55 o 
  -5   0   7       15.30       14.79      1.27 o 
  -4   0   7       21.14       21.84      1.80 o 
  -3   0   7       40.75       42.66      2.70 o 
  -2   0   7       80.94       80.79      3.19 o 
  -1   0   7       39.70       42.56      2.20 o 
   0   0   7       63.20       83.47      2.70 o 
   1   0   7       13.69       13.73      0.87 o 
   2   0   7       51.99       55.35      2.12 o 
   3   0   7       52.59      122.08      4.17 o 
   4   0   7       32.37       29.60      1.85 o 
   5   0   7       25.10       22.88      1.53 o 
   6   0   7        3.62        2.08      0.34 o 
   7   0   7        1.40        2.21      0.64 o 
   8   0   7        0.27        1.28      0.91 o 
  -6   1   7       52.93       53.77      3.25 o 
  -5   1   7        6.32        6.32      0.68 o 
  -4   1   7        8.18        6.83      1.09 o 
  -3   1   7       32.10       30.26      2.37 o 
  -2   1   7        0.89        0.88      0.21 o 
  -1   1   7       32.10       30.71      1.39 o 
   0   1   7      169.85      215.30      5.06 o 
   1   1   7        0.15        0.34      0.14 o 
   2   1   7       93.39       85.55      2.80 o 
   3   1   7      457.94      461.98      8.64 o 
   4   1   7      237.80      230.84      6.28 o 
   5   1   7        1.02        0.96      0.18 o 
   6   1   7        4.64        3.90      0.74 o 
   7   1   7       32.66       33.63      2.67 o 
   8   1   7        0.18        2.74      0.73 o 
   9   1   7       12.21       15.90      1.83 o 
  -7   2   7        1.15        0.18      0.73 o 
  -6   2   7       10.38        7.11      1.55 o 
  -5   2   7        4.45        5.11      0.57 o 
  -4   2   7       21.78       20.54      1.87 o 
  -3   2   7       14.71       15.31      1.61 o 
  -2   2   7       27.99       25.31      1.79 o 
  -1   2   7      375.20      389.11      7.82 o 
   0   2   7      383.75      432.69      8.42 o 
   1   2   7       29.21       36.05      1.78 o 
   2   2   7       57.71       63.28      2.41 o 
   3   2   7      337.56      313.09      6.65 o 
   4   2   7       76.62       72.25      3.13 o 
   5   2   7       35.54       30.58      1.85 o 
   6   2   7       44.62       46.78      3.20 o 
   7   2   7        4.68        3.49      0.46 o 
   8   2   7       13.36       11.39      1.28 o 
   9   2   7       83.25       86.43      7.49 o 
  -6   3   7        0.18        0.00      0.55 o 
  -5   3   7        3.12        3.15      0.39 o 
  -4   3   7        0.20        0.18      0.30 o 
  -3   3   7       75.71       73.97      4.50 o 
  -2   3   7        2.05        1.72      0.29 o 
  -1   3   7       15.07       16.91      1.87 o 
   0   3   7      239.84      257.54      6.11 o 
   1   3   7       63.76       75.23      2.83 o 
   2   3   7       95.62       93.82      3.20 o 
   3   3   7        1.03        0.55      0.14 o 
   4   3   7       12.94       10.05      1.21 o 
   5   3   7       53.04       47.96      2.41 o 
   6   3   7       73.90       81.65      6.30 o 
   7   3   7        7.67        8.32      0.85 o 
   8   3   7        0.05        0.24      0.64 o 
   9   3   7       18.76       19.19      1.64 o 
  -6   4   7        5.44        6.76      0.91 o 
  -5   4   7        0.07        0.52      0.46 o 
  -4   4   7        8.45        8.29      0.96 o 
  -3   4   7       14.76       13.25      1.53 o 
  -2   4   7       29.06       26.38      1.88 o 
  -1   4   7       24.02       23.62      2.53 o 
   0   4   7       18.09       18.91      1.19 o 
   1   4   7        0.87        1.53      0.53 o 
   2   4   7      124.16      125.08      4.00 o 
   3   4   7       28.66       24.45      1.43 o 
   4   4   7        0.00       -0.09      0.15 o 
   5   4   7        0.76        0.64      0.26 o 
   6   4   7       20.10       20.71      1.88 o 
   7   4   7       57.89       64.53      3.91 o 
   8   4   7       17.90       16.54      1.45 o 
   9   4   7        0.05        1.28      0.91 o 
  -5   5   7        0.00        0.73      0.55 o 
  -4   5   7        4.58        4.09      0.82 o 
  -3   5   7        1.40        1.25      0.44 o 
  -2   5   7        1.62        2.38      0.39 o 
  -1   5   7        4.46        3.81      0.43 o 
   0   5   7       15.69       15.26      1.01 o 
   1   5   7        5.23        8.65      0.92 o 
   2   5   7        9.48        9.02      0.98 o 
   3   5   7       10.06        9.09      1.24 o 
   4   5   7       16.86       11.65      1.05 o 
   5   5   7       49.74       47.71      3.28 o 
   6   5   7        0.00        0.77      0.73 o 
   7   5   7        0.09        0.61      0.33 o 
   8   5   7        0.00        1.78      0.73 o 
   9   5   7        7.75        8.59      1.28 o 
  -5   6   7        1.65        3.11      0.73 o 
  -4   6   7       12.51        9.69      1.00 o 
  -3   6   7        5.56        5.41      0.57 o 
  -2   6   7        0.15        0.84      0.36 o 
  -1   6   7        1.20        0.73      0.46 o 
   0   6   7       13.70       15.01      1.49 o 
   1   6   7        0.00        1.48      0.48 o 
   2   6   7        0.04        0.37      0.26 o 
   3   6   7        9.78        7.50      1.33 o 
   4   6   7       14.19       10.96      0.98 o 
   5   6   7        0.70        1.50      0.37 o 
   6   6   7        0.02        0.67      0.33 o 
   7   6   7        0.90        1.60      0.33 o 
   8   6   7        5.08        5.39      1.64 o 
   9   6   7        0.02        1.83      1.10 o 
  -4   7   7        0.10        0.55      0.73 o 
  -3   7   7       19.25       17.54      1.43 o 
  -2   7   7       10.48       12.17      1.09 o 
  -1   7   7       27.76       18.64      2.07 o 
   0   7   7       32.27       29.27      2.24 o 
   1   7   7       37.25       36.30      2.43 o 
   2   7   7       68.92       62.68      3.39 o 
   3   7   7       54.52       54.90      3.12 o 
   4   7   7       18.81       13.61      2.92 o 
   5   7   7        8.42        7.97      1.49 o 
   6   7   7       19.26       17.38      1.90 o 
   7   7   7       85.98       88.89      5.14 o 
   8   7   7        3.76        3.84      0.91 o 
   9   7   7        6.23        6.21      1.28 o 
  -3   8   7       35.21       39.47      4.93 o 
  -2   8   7       71.87       73.82      7.49 o 
  -1   8   7        0.02       -0.44      0.44 o 
   0   8   7        0.44        0.78      0.91 o 
   1   8   7       35.57       36.44      4.75 o 
   2   8   7        0.56        1.90      0.44 o 
   3   8   7        2.24        2.51      0.37 o 
   4   8   7        8.64        6.95      1.01 o 
   5   8   7        7.24        7.39      0.98 o 
   6   8   7       30.45       27.36      2.46 o 
   7   8   7       95.40      104.86      5.83 o 
   8   8   7       68.20       76.01      6.76 o 
  -3   9   7        0.35       -0.37      0.91 o 
  -2   9   7        1.89        3.11      0.91 o 
  -1   9   7        0.00       -0.18      0.82 o 
   0   9   7       22.97       20.35      5.39 o 
   1   9   7       16.36       17.74      2.38 o 
   2   9   7       26.29       25.33      1.86 o 
   3   9   7       87.49       92.54      4.52 o 
   4   9   7      157.68      166.16      8.12 o 
   5   9   7       19.26       20.07      3.29 o 
   6   9   7       14.39       14.12      1.83 o 
   7   9   7       35.24       31.98      4.20 o 
   8   9   7       11.24       11.33      1.46 o 
  -2  10   7        0.12        0.18      0.91 o 
  -1  10   7        0.00        0.18      0.57 o 
   0  10   7        4.72        4.73      0.73 o 
   1  10   7       23.06       25.59      2.68 o 
   2  10   7        0.01        0.82      0.82 o 
   3  10   7        5.44        5.07      0.65 o 
   4  10   7       27.12       28.84      2.70 o 
   5  10   7        0.27        0.64      0.52 o 
   6  10   7        7.84        9.93      1.13 o 
   7  10   7        0.96        0.55      0.91 o 
   8  10   7        0.72        1.83      1.10 o 
   0  11   7       10.17       11.64      1.28 o 
   1  11   7        1.11        2.93      0.65 o 
   2  11   7        9.45       10.05      2.56 o 
   3  11   7        3.04        3.65      1.28 o 
   4  11   7        3.53        3.57      0.65 o 
   5  11   7        1.92        0.00      0.91 o 
   6  11   7       20.78       18.27      2.74 o 
   7  11   7        2.40        3.29      0.91 o 
   2  12   7        0.06        0.73      1.10 o 
   3  12   7        2.70        2.01      0.91 o 
   4  12   7        1.24        3.29      0.91 o 
   5  12   7        2.03        4.39      1.28 o 
  -4 -11   8        0.28        0.11      0.61 o 
  -3 -11   8        2.67        3.91      0.61 o 
  -2 -11   8        0.01        0.18      0.73 o 
  -1 -11   8        0.04        0.55      0.73 o 
   0 -11   8        0.82        1.83      0.73 o 
  -6 -10   8        0.96       -0.91      0.91 o 
  -5 -10   8        6.40        4.93      0.91 o 
  -4 -10   8        0.12       -0.47      0.47 o 
  -3 -10   8        0.05        0.30      0.47 o 
  -2 -10   8       16.07       14.07      2.01 o 
  -1 -10   8        5.29        4.13      0.65 o 
   0 -10   8        7.80        6.58      1.10 o 
   1 -10   8       10.43       10.05      1.10 o 
   2 -10   8        1.02        2.01      0.91 o 
  -6  -9   8        0.51        0.37      0.91 o 
  -5  -9   8        1.83        0.91      0.73 o 
  -4  -9   8        0.90        1.46      0.38 o 
  -3  -9   8       14.60       12.91      0.92 o 
  -2  -9   8       19.91       18.86      1.92 o 
  -1  -9   8        4.61        4.51      0.61 o 
   0  -9   8        0.23        0.32      0.91 o 
   1  -9   8        3.85        3.47      0.55 o 
   2  -9   8        4.64        5.48      0.91 o 
   3  -9   8       13.75       13.23      1.01 o 
  -7  -8   8        0.04       -0.55      0.91 o 
  -6  -8   8        2.64        7.13      1.10 o 
  -5  -8   8       29.87       28.29      2.33 o 
  -4  -8   8       26.34       26.57      1.59 o 
  -3  -8   8        2.78        2.24      0.72 o 
  -2  -8   8        0.27        0.77      0.30 o 
  -1  -8   8        0.02        0.29      0.30 o 
   0  -8   8       23.55       16.94      1.71 o 
   1  -8   8       22.76       24.82      2.11 o 
   2  -8   8        0.73        2.56      0.55 o 
   3  -8   8       25.42       24.98      2.20 o 
   4  -8   8       19.50       20.61      1.53 o 
  -7  -7   8       17.59       14.44      1.83 o 
  -6  -7   8        1.44        1.90      1.00 o 
  -5  -7   8       12.20       13.57      1.22 o 
  -4  -7   8        7.37        4.90      0.96 o 
  -3  -7   8        0.23        0.57      0.31 o 
  -2  -7   8        2.35        2.56      0.39 o 
  -1  -7   8       12.18       15.56      1.64 o 
   0  -7   8        1.51        2.20      0.46 o 
   1  -7   8        1.63        1.71      0.32 o 
   2  -7   8      179.80      187.24      8.40 o 
   3  -7   8        0.01        0.91      0.55 o 
   4  -7   8        1.81        1.37      0.52 o 
   5  -7   8        0.59        1.64      0.91 o 
  -6  -6   8        0.26        0.99      0.55 o 
  -5  -6   8        6.93        7.18      0.83 o 
  -4  -6   8       14.83       14.60      1.21 o 
  -3  -6   8        2.56        2.60      0.29 o 
  -2  -6   8      191.01      196.25      6.29 o 
  -1  -6   8      164.05      155.72      6.85 o 
   0  -6   8        3.48        3.94      0.41 o 
   1  -6   8       13.29       11.72      1.37 o 
   2  -6   8       15.90       14.36      1.23 o 
   3  -6   8       20.97       21.82      2.92 o 
   4  -6   8        0.26       -0.10      0.44 o 
   5  -6   8       37.43       44.35      3.07 o 
  -6  -5   8       11.72       12.32      1.08 o 
  -5  -5   8        0.04        0.33      0.73 o 
  -4  -5   8       21.34       22.33      1.37 o 
  -3  -5   8       20.66       20.27      1.39 o 
  -2  -5   8        2.90        1.62      0.28 o 
  -1  -5   8       85.87       83.13      3.72 o 
   0  -5   8      100.17      101.86      4.21 o 
   1  -5   8        1.66        1.04      0.23 o 
   2  -5   8        1.50        2.28      0.49 o 
   3  -5   8        0.00       -0.15      0.30 o 
   4  -5   8       24.70       27.61      2.50 o 
   5  -5   8       12.76       14.32      1.22 o 
   6  -5   8        5.20        6.40      1.46 o 
  -6  -4   8        1.72        2.56      0.55 o 
  -5  -4   8        4.81        3.11      0.55 o 
  -4  -4   8        1.48        1.31      0.24 o 
  -3  -4   8        0.30        0.43      0.18 o 
  -2  -4   8       16.25       15.19      1.18 o 
  -1  -4   8       18.34       16.66      1.26 o 
   0  -4   8       17.80       15.61      1.33 o 
   1  -4   8        2.42        2.62      0.44 o 
   2  -4   8        8.48       11.36      0.84 o 
   3  -4   8        9.61        7.15      2.74 o 
   4  -4   8       22.45       23.23      2.20 o 
   5  -4   8        0.26        1.00      0.39 o 
   6  -4   8        7.20        6.94      1.64 o 
   7  -4   8        0.52        0.55      0.91 o 
  -6  -3   8        0.34        1.10      0.55 o 
  -5  -3   8        2.08        1.64      0.30 o 
  -4  -3   8        5.99        7.52      0.74 o 
  -3  -3   8        6.76        7.50      0.70 o 
  -2  -3   8       10.07        9.67      0.86 o 
  -1  -3   8       28.93       31.44      1.58 o 
   0  -3   8        2.15        2.46      0.34 o 
   1  -3   8        6.32        4.27      1.27 o 
   2  -3   8       68.19       59.83      2.42 o 
   3  -3   8       10.65       10.69      0.87 o 
   4  -3   8       17.19       13.16      1.77 o 
   5  -3   8       21.60       17.51      1.69 o 
   6  -3   8        4.39        5.01      0.73 o 
   7  -3   8        0.04       -0.73      0.73 o 
  -6  -2   8        8.15        8.95      1.28 o 
  -5  -2   8        0.77        0.73      0.26 o 
  -4  -2   8        0.33        0.46      0.26 o 
  -3  -2   8        2.36        2.44      0.44 o 
  -2  -2   8        9.17        8.17      0.76 o 
  -1  -2   8       22.83       26.05      1.41 o 
   0  -2   8        0.70        6.17      1.09 o 
   1  -2   8       88.05       97.78      2.65 o 
   2  -2   8       68.61       57.02      2.31 o 
   3  -2   8        0.03        0.66      0.14 o 
   4  -2   8        0.66        0.49      0.21 o 
   5  -2   8       11.66        8.85      1.23 o 
   6  -2   8        9.17        9.81      1.37 o 
   7  -2   8        2.76        3.03      0.46 o 
  -6  -1   8        9.91       10.23      1.10 o 
  -5  -1   8       68.97       72.37      3.64 o 
  -4  -1   8       66.64       67.16      3.59 o 
  -3  -1   8        3.64        4.39      1.28 o 
  -2  -1   8       63.76       70.49      3.72 o 
  -1  -1   8       96.66       99.62      3.20 o 
   0  -1   8      203.13      230.03      5.37 o 
   1  -1   8       30.64       34.54      1.26 o 
   2  -1   8        0.86        0.43      0.21 o 
   3  -1   8        1.34        3.11      0.91 o 
   4  -1   8       64.21       60.91      2.91 o 
   5  -1   8       47.50       50.54      2.64 o 
   6  -1   8        4.27        5.64      1.10 o 
   7  -1   8       31.94       28.35      4.02 o 
   8  -1   8        4.54        6.76      1.64 o 
  -6   0   8        1.49        0.91      0.39 o 
  -5   0   8       13.96       12.72      1.14 o 
  -4   0   8      457.59      485.96     13.54 o 
  -3   0   8      116.12      123.09      5.46 o 
  -2   0   8        2.24        2.84      0.64 o 
  -1   0   8       24.15       31.75      1.96 o 
   0   0   8        3.96        4.32      0.34 o 
   1   0   8        0.02        0.09      0.12 o 
   2   0   8       12.17       13.94      0.87 o 
   3   0   8       27.21       29.85      1.71 o 
   4   0   8       11.21        9.74      0.87 o 
   5   0   8        1.72        3.64      0.60 o 
   6   0   8      165.89      182.01      7.63 o 
   7   0   8        2.76        3.76      0.91 o 
   8   0   8        0.55        0.73      0.91 o 
  -6   1   8        3.66        4.75      0.73 o 
  -5   1   8        0.52        0.84      0.30 o 
  -4   1   8       32.03       33.54      2.57 o 
  -3   1   8       34.04       35.64      3.01 o 
  -2   1   8        0.00       -0.18      0.27 o 
  -1   1   8       44.49       39.26      2.27 o 
   1   1   8        6.34        5.24      1.16 o 
   2   1   8      248.11      254.06      5.93 o 
   3   1   8      487.62      494.91      9.43 o 
   4   1   8        1.60        0.84      0.30 o 
   5   1   8       26.90       25.24      2.12 o 
   6   1   8        7.36        5.51      0.68 o 
   7   1   8        5.11        4.43      0.64 o 
   8   1   8        0.01        2.01      0.91 o 
  -6   2   8        9.25        9.50      0.91 o 
  -5   2   8        7.38        6.86      0.73 o 
  -4   2   8        1.55        2.02      0.46 o 
  -3   2   8       13.75       14.82      1.48 o 
  -2   2   8       31.95       32.14      2.06 o 
  -1   2   8        1.09        1.25      0.34 o 
   0   2   8       35.22       36.24      1.80 o 
   1   2   8        2.48        2.58      0.37 o 
   2   2   8        2.25        1.56      0.23 o 
   3   2   8       20.23       21.84      1.32 o 
   4   2   8       61.06       53.64      2.66 o 
   5   2   8        0.03        0.50      0.23 o 
   6   2   8        2.20        1.59      0.55 o 
   7   2   8        0.57       -0.33      0.33 o 
   8   2   8        3.82        2.74      0.91 o 
  -6   3   8        0.48        2.38      0.73 o 
  -5   3   8        0.08        0.65      1.46 o 
  -4   3   8        3.08        4.48      1.28 o 
  -3   3   8        7.88        5.78      0.80 o 
  -2   3   8       24.42       23.52      1.64 o 
  -1   3   8        1.22        1.20      0.55 o 
   0   3   8        0.00        0.79      0.21 o 
   1   3   8        5.58        4.34      0.45 o 
   2   3   8       71.12       68.96      2.79 o 
   3   3   8        9.63        9.46      0.71 o 
   4   3   8       40.83       39.13      2.26 o 
   5   3   8        0.65        0.99      0.28 o 
   6   3   8       15.67       16.24      1.63 o 
   7   3   8       12.48       10.49      1.02 o 
   8   3   8       13.67       10.78      1.28 o 
   9   3   8        2.80        3.47      1.10 o 
  -6   4   8        0.99        1.28      0.73 o 
  -5   4   8        8.90        9.14      1.10 o 
  -4   4   8       15.56       15.25      1.55 o 
  -3   4   8        1.23        1.84      0.73 o 
  -2   4   8        0.79        0.50      0.23 o 
  -1   4   8        0.03        0.37      0.39 o 
   0   4   8        1.86        1.38      0.28 o 
   1   4   8        3.54        3.40      0.34 o 
   2   4   8        6.96        7.68      1.29 o 
   3   4   8       21.08       20.55      1.57 o 
   4   4   8       12.84       13.61      1.12 o 
   5   4   8        8.19        8.72      0.81 o 
   6   4   8       50.86       51.00      3.48 o 
   7   4   8        1.45        1.29      1.00 o 
   8   4   8        2.93        5.12      0.91 o 
   9   4   8        2.07        0.37      1.10 o 
  -5   5   8        3.47        4.39      0.91 o 
  -4   5   8        3.23        3.12      0.52 o 
  -3   5   8       42.93       41.41      3.42 o 
  -2   5   8       25.58       22.47      2.83 o 
  -1   5   8        0.02        0.00      0.60 o 
   0   5   8        4.32        4.00      0.57 o 
   1   5   8       13.53       12.71      0.88 o 
   2   5   8       16.10       12.86      0.97 o 
   3   5   8       31.91       23.71      1.76 o 
   4   5   8        6.59        5.76      0.80 o 
   5   5   8       22.81       17.98      3.47 o 
   6   5   8       29.02       30.73      2.63 o 
   7   5   8        0.94        0.70      0.44 o 
   8   5   8        2.95        2.56      0.91 o 
   9   5   8        5.13        5.12      1.10 o 
  -4   6   8        0.09        1.10      0.73 o 
  -3   6   8        0.36        0.73      0.44 o 
  -2   6   8        6.81        5.94      1.37 o 
  -1   6   8      117.53      121.92      5.52 o 
   0   6   8      147.12      152.32      6.18 o 
   1   6   8        0.77        1.46      0.39 o 
   2   6   8       81.32       78.45      3.80 o 
   3   6   8       25.65       21.39      1.65 o 
   4   6   8      108.70       98.12      4.41 o 
   5   6   8       32.69       27.67      4.57 o 
   6   6   8        0.49        0.49      0.37 o 
   7   6   8        3.76        5.04      0.73 o 
   8   6   8       12.73       10.60      1.83 o 
   9   6   8       16.70       16.99      2.01 o 
  -4   7   8       10.80        9.14      1.28 o 
  -3   7   8        0.72        0.18      0.57 o 
  -2   7   8        0.03        1.28      0.73 o 
  -1   7   8        8.95        9.02      0.96 o 
   0   7   8      262.12      266.60     12.06 o 
   1   7   8      116.29      114.02      6.69 o 
   2   7   8        1.10        0.73      0.32 o 
   3   7   8        5.63        5.44      0.73 o 
   4   7   8        1.02        1.09      0.39 o 
   5   7   8        0.12       -0.23      0.44 o 
   6   7   8       41.84       41.99      3.34 o 
   7   7   8        0.63        2.01      0.91 o 
   8   7   8       12.71       10.05      1.28 o 
  -3   8   8       32.49       32.52      4.20 o 
  -2   8   8        6.10        5.66      1.64 o 
  -1   8   8        3.31        3.71      0.64 o 
   0   8   8        7.96        7.77      0.96 o 
   1   8   8        0.01        0.64      0.46 o 
   2   8   8        0.66        1.04      1.00 o 
   3   8   8       18.26       19.46      1.62 o 
   4   8   8        0.06        1.36      0.44 o 
   5   8   8        2.95        3.21      0.82 o 
   6   8   8       33.74       32.65      3.11 o 
   7   8   8      105.93      110.64      6.10 o 
   8   8   8        0.15        0.73      1.10 o 
  -2   9   8        3.98        5.12      0.91 o 
  -1   9   8        2.71        3.16      0.57 o 
   0   9   8        0.15        0.87      1.28 o 
   1   9   8       10.73        8.39      0.88 o 
   2   9   8       10.70       12.11      1.35 o 
   3   9   8        1.73        1.04      0.57 o 
   4   9   8        2.68        1.95      0.57 o 
   5   9   8        1.34        0.82      0.52 o 
   6   9   8        0.34        0.51      0.57 o 
   7   9   8        0.75        0.73      0.91 o 
   8   9   8        0.36        0.73      1.10 o 
  -1  10   8        3.15        1.96      0.70 o 
   0  10   8        3.89        5.28      1.19 o 
   1  10   8        1.85        1.64      0.91 o 
   2  10   8       12.14        8.88      1.37 o 
   3  10   8        0.36        0.37      0.91 o 
   4  10   8        0.23        0.27      0.52 o 
   5  10   8        4.07        4.36      1.10 o 
   6  10   8       13.79       12.97      2.74 o 
   7  10   8        2.10        3.29      0.91 o 
   1  11   8        7.01        6.54      0.91 o 
   2  11   8        5.54        6.03      1.46 o 
   3  11   8        0.99        4.57      0.91 o 
   4  11   8        0.02        2.19      0.91 o 
   5  11   8        1.31        3.29      1.28 o 
   6  11   8        1.70        2.74      0.91 o 
  -2 -11   9        3.30        5.12      0.73 o 
  -5 -10   9        0.00        1.10      1.10 o 
  -4 -10   9        1.49        2.28      0.73 o 
  -3 -10   9       44.74       47.50      2.94 o 
  -2 -10   9        8.99       10.16      0.90 o 
  -1 -10   9       36.98       34.35      3.47 o 
   0 -10   9        0.83        2.74      0.73 o 
   1 -10   9       42.79       48.60      5.12 o 
  -6  -9   9        1.75        1.83      0.91 o 
  -5  -9   9        8.86        8.59      1.28 o 
  -4  -9   9        1.51        3.18      0.91 o 
  -3  -9   9        6.50        7.29      1.19 o 
  -2  -9   9       12.62       12.77      0.99 o 
  -1  -9   9        0.36        1.76      0.64 o 
   0  -9   9       12.44       11.72      1.46 o 
   1  -9   9        3.67        3.11      0.91 o 
   2  -9   9        2.14        0.37      0.73 o 
  -6  -8   9        0.00        1.46      0.91 o 
  -5  -8   9        7.32        5.66      0.91 o 
  -4  -8   9        0.22        0.26      0.44 o 
  -3  -8   9       17.05       15.47      1.14 o 
  -2  -8   9        5.76        4.61      0.42 o 
  -1  -8   9        2.59        3.16      0.47 o 
   0  -8   9        0.15       -0.39      0.46 o 
   1  -8   9        0.51        0.82      0.47 o 
   2  -8   9        3.26        1.83      0.73 o 
   3  -8   9        7.61        9.36      1.19 o 
  -6  -7   9        0.20        0.91      0.73 o 
  -5  -7   9        1.31        2.69      0.73 o 
  -4  -7   9        4.88        5.89      0.57 o 
  -3  -7   9        4.12        4.72      0.60 o 
  -2  -7   9        0.80        1.62      0.27 o 
  -1  -7   9        5.57        4.80      1.46 o 
   0  -7   9       19.36       17.71      1.74 o 
   1  -7   9        5.51        4.44      0.82 o 
   2  -7   9        0.01       -0.05      0.44 o 
   3  -7   9        4.87        6.18      0.91 o 
   4  -7   9        4.65        5.22      0.65 o 
  -6  -6   9        4.27        2.38      0.73 o 
  -5  -6   9       26.43       20.61      1.81 o 
  -4  -6   9        2.33        3.05      0.40 o 
  -3  -6   9       12.77       12.79      0.90 o 
  -2  -6   9      163.86      157.34      5.63 o 
  -1  -6   9       48.64       47.64      2.75 o 
   0  -6   9        0.92        2.56      0.55 o 
   1  -6   9       54.31       54.60      3.09 o 
   2  -6   9        9.88        9.35      1.16 o 
   3  -6   9        0.00        0.05      0.44 o 
   4  -6   9        0.12        1.28      0.52 o 
   5  -6   9       14.22       12.54      1.28 o 
  -6  -5   9       20.72       20.65      2.01 o 
  -5  -5   9       36.63       36.19      2.72 o 
  -4  -5   9        0.73        0.78      0.23 o 
  -3  -5   9        9.72        9.52      0.76 o 
  -2  -5   9      207.39      212.97      6.60 o 
  -1  -5   9       78.88       80.97      3.68 o 
   0  -5   9       48.15       46.71      3.46 o 
   1  -5   9       91.52       88.46      4.24 o 
   2  -5   9        3.38        5.96      0.72 o 
   3  -5   9        2.47        4.93      0.91 o 
   4  -5   9       78.99       84.69      5.29 o 
   5  -5   9       76.81       87.11      5.25 o 
   6  -5   9        0.54        2.19      0.91 o 
  -6  -4   9        0.16        0.55      0.55 o 
  -5  -4   9       78.97       73.45      5.48 o 
  -4  -4   9       51.94       54.47      2.58 o 
  -3  -4   9       14.34       12.48      0.98 o 
  -2  -4   9        2.21        1.88      0.44 o 
  -1  -4   9       62.17       62.94      3.38 o 
   0  -4   9       88.56       90.26      3.31 o 
   1  -4   9       13.02       11.70      0.99 o 
   2  -4   9        1.03        1.50      0.32 o 
   3  -4   9        0.04        1.00      0.39 o 
   4  -4   9       84.29       96.10      5.67 o 
   5  -4   9      190.77      212.23      9.42 o 
   6  -4   9       54.04       58.84      6.58 o 
  -6  -3   9        0.14        1.83      0.55 o 
  -5  -3   9        6.78        5.69      0.57 o 
  -4  -3   9        6.67        7.38      1.00 o 
  -3  -3   9        9.42       12.68      1.74 o 
  -2  -3   9       35.49       34.35      2.20 o 
  -1  -3   9        2.16        1.62      0.37 o 
   0  -3   9        1.24        7.90      1.00 o 
   1  -3   9      120.63      117.53      6.84 o 
   2  -3   9       47.69       39.39      2.65 o 
   3  -3   9       98.66       91.92      5.33 o 
   4  -3   9        0.00        0.07      0.37 o 
   5  -3   9       42.95       48.53      3.69 o 
   6  -3   9        3.38        0.55      0.73 o 
   7  -3   9        3.04        3.47      0.91 o 
  -6  -2   9        2.54        2.56      0.55 o 
  -5  -2   9        0.00        1.10      0.55 o 
  -4  -2   9        0.42        0.73      0.37 o 
  -3  -2   9        4.20        5.19      0.46 o 
  -2  -2   9        1.40        1.17      0.28 o 
  -1  -2   9       56.33       63.89      2.83 o 
   0  -2   9       32.75       35.21      1.67 o 
   1  -2   9        0.72        1.23      0.25 o 
   2  -2   9       23.01       24.16      1.79 o 
   3  -2   9        0.99        1.79      0.27 o 
   4  -2   9        1.84        2.60      0.29 o 
   5  -2   9        3.73        2.96      0.33 o 
   6  -2   9        5.17        5.85      1.46 o 
   7  -2   9        6.54        7.31      1.83 o 
  -5  -1   9        0.98        0.07      0.37 o 
  -4  -1   9        0.74        1.85      0.26 o 
  -3  -1   9       16.24       14.76      1.35 o 
  -2  -1   9        3.14        4.09      0.83 o 
  -1  -1   9        7.20        7.95      0.84 o 
   0  -1   9        0.92        1.24      0.23 o 
   1  -1   9       49.29       53.47      3.60 o 
   2  -1   9        7.45        7.47      0.63 o 
   3  -1   9        0.18        1.83      0.55 o 
   4  -1   9        0.81        1.51      0.42 o 
   5  -1   9        2.12        2.14      0.66 o 
   6  -1   9        2.95        5.30      0.47 o 
   7  -1   9        0.11       -0.55      0.55 o 
  -6   0   9       21.15       23.57      1.64 o 
  -5   0   9        7.62        7.10      0.74 o 
  -4   0   9       31.10       29.59      2.19 o 
  -3   0   9       20.13       21.00      1.84 o 
  -2   0   9       29.20       29.75      4.02 o 
  -1   0   9       16.30       17.21      1.28 o 
   0   0   9       29.79       33.31      2.18 o 
   1   0   9       39.49       39.17      2.90 o 
   2   0   9       24.07       24.97      1.42 o 
   3   0   9        9.43       19.04      1.67 o 
   4   0   9       60.19       57.51      2.90 o 
   5   0   9        0.63        0.94      0.34 o 
   6   0   9        1.21        2.85      1.19 o 
   7   0   9        1.94        2.66      0.64 o 
   8   0   9       10.80       11.15      1.28 o 
  -6   1   9        0.69        1.64      0.55 o 
  -5   1   9       12.93       10.74      1.55 o 
  -4   1   9       11.39        7.61      1.00 o 
  -3   1   9        6.32        5.78      1.10 o 
  -2   1   9        0.33       -0.18      0.37 o 
  -1   1   9       79.02       77.79      3.68 o 
   0   1   9        0.09        0.37      0.43 o 
   1   1   9       60.58       63.38      3.29 o 
   2   1   9      386.53      397.71      8.41 o 
   3   1   9      135.09      142.40      4.28 o 
   4   1   9        5.96        7.44      0.68 o 
   5   1   9       20.93       18.67      1.35 o 
   6   1   9       26.91       26.07      1.96 o 
   7   1   9        2.11        1.25      0.46 o 
   8   1   9       18.22       14.44      1.83 o 
  -6   2   9        4.14        3.47      0.73 o 
  -5   2   9        8.11       10.23      1.10 o 
  -4   2   9        4.83        4.96      0.57 o 
  -3   2   9       11.00        8.58      1.46 o 
  -2   2   9       88.32       85.14      5.03 o 
  -1   2   9      232.79      248.85      7.76 o 
   0   2   9        1.58        2.24      1.10 o 
   1   2   9       17.05       18.37      1.60 o 
   2   2   9      305.45      313.87      7.33 o 
   3   2   9       64.34       61.95      3.02 o 
   4   2   9       18.84       17.90      2.20 o 
   5   2   9       71.91       67.85      3.24 o 
   6   2   9        1.83        2.45      0.35 o 
   7   2   9        4.55        4.22      0.82 o 
   8   2   9       63.29       64.87      6.94 o 
  -5   3   9        2.39        3.84      0.73 o 
  -4   3   9       26.95       23.84      2.13 o 
  -3   3   9        1.40        2.74      0.44 o 
  -2   3   9        5.53        4.51      0.74 o 
  -1   3   9      128.77      132.55      5.45 o 
   0   3   9       36.69       38.57      2.57 o 
   1   3   9       26.79       25.55      1.93 o 
   2   3   9        7.26        5.71      0.58 o 
   3   3   9       42.87       40.25      2.36 o 
   4   3   9       54.11       53.83      2.86 o 
   5   3   9       54.24       56.20      3.29 o 
   6   3   9        8.61        9.05      1.03 o 
   7   3   9        0.01        0.66      0.47 o 
   8   3   9       30.61       30.15      4.20 o 
  -5   4   9        0.75        2.01      0.73 o 
  -4   4   9       10.74        9.92      1.01 o 
  -3   4   9        3.55        2.95      0.46 o 
  -2   4   9        0.32        0.55      0.64 o 
  -1   4   9        3.58        2.11      0.41 o 
   0   4   9        2.15        1.95      0.53 o 
   1   4   9       65.60       69.37      3.72 o 
   2   4   9       31.40       29.27      1.68 o 
   3   4   9        6.09        5.01      0.58 o 
   4   4   9       11.46       10.04      1.59 o 
   5   4   9       36.37       34.85      2.13 o 
   6   4   9       30.91       31.30      2.52 o 
   7   4   9       33.26       32.73      2.46 o 
   8   4   9        0.36       -0.37      1.10 o 
  -4   5   9        0.88        1.83      0.73 o 
  -3   5   9        0.04        0.26      0.44 o 
  -2   5   9        0.15       -0.18      0.39 o 
  -1   5   9        1.13        2.19      0.34 o 
   0   5   9        0.27        0.67      0.49 o 
   1   5   9        2.96        4.45      0.70 o 
   2   5   9        0.06       -0.23      0.23 o 
   3   5   9       28.23       28.16      3.18 o 
   4   5   9       32.16       33.33      2.22 o 
   5   5   9        0.18        1.16      0.55 o 
   6   5   9        3.15        2.29      0.73 o 
   7   5   9        2.25        1.26      0.47 o 
   8   5   9        0.93        3.11      0.91 o 
  -4   6   9        0.27        0.55      0.73 o 
  -3   6   9        3.08        2.38      0.91 o 
  -2   6   9        0.28        2.20      0.55 o 
  -1   6   9        8.22        9.20      0.67 o 
   0   6   9        0.41        0.37      0.39 o 
   1   6   9        0.14        0.76      0.46 o 
   2   6   9        3.28        2.24      0.73 o 
   3   6   9        0.65        1.04      0.32 o 
   4   6   9        0.01       -0.11      0.66 o 
   5   6   9        3.56        3.03      1.00 o 
   6   6   9        4.16        4.52      0.64 o 
   7   6   9        8.74       11.11      1.55 o 
   8   6   9        0.54        3.47      1.10 o 
  -3   7   9        0.34        2.38      0.73 o 
  -2   7   9       34.51       32.34      4.39 o 
  -1   7   9       15.34       15.29      1.35 o 
   0   7   9       48.20       50.23      4.06 o 
   1   7   9       28.62       25.44      2.65 o 
   2   7   9       42.18       42.17      4.66 o 
   3   7   9        5.54        4.91      0.69 o 
   4   7   9       14.13       11.23      1.66 o 
   5   7   9       23.98       21.69      2.19 o 
   6   7   9       51.92       56.58      4.02 o 
   7   7   9        0.03        0.91      0.91 o 
   8   7   9       18.93       21.56      2.92 o 
  -2   8   9        0.11        1.64      0.73 o 
  -1   8   9        1.81        2.01      0.57 o 
   0   8   9       15.87       13.87      1.89 o 
   1   8   9        5.79        7.30      1.83 o 
   2   8   9       11.74       12.92      1.40 o 
   3   8   9       10.62        8.11      1.19 o 
   4   8   9        5.38        6.32      0.80 o 
   5   8   9       39.67       39.13      3.41 o 
   6   8   9       99.53      106.15      6.28 o 
   7   8   9       57.68       57.74      6.40 o 
   8   8   9        5.98        4.20      1.10 o 
  -1   9   9        7.71       10.42      1.46 o 
   0   9   9       14.54       14.55      2.28 o 
   1   9   9       14.01       11.66      1.18 o 
   2   9   9       34.12       34.96      3.16 o 
   3   9   9      140.53      143.91      7.90 o 
   4   9   9        6.68       11.30      1.03 o 
   5   9   9        4.64        6.13      0.67 o 
   6   9   9       53.67       62.49      7.49 o 
   7   9   9        9.46        8.04      1.28 o 
   0  10   9        7.09        8.50      1.22 o 
   1  10   9        3.54        3.36      0.91 o 
   2  10   9        4.37        6.49      0.96 o 
   3  10   9       21.72       21.74      3.47 o 
   4  10   9        0.81        1.28      0.91 o 
   5  10   9        3.07        2.74      0.91 o 
   6  10   9        6.05        8.77      2.19 o 
   2  11   9        0.00        0.18      1.10 o 
   3  11   9        0.23        0.00      1.10 o 
   4  11   9        0.01        1.64      1.10 o 
   5  11   9       22.51       21.20      3.65 o 
  -3 -10  10       15.47       16.42      1.00 o 
  -2 -10  10        7.85        8.72      0.74 o 
  -1 -10  10        4.14        5.85      0.73 o 
  -5  -9  10        0.72        1.10      0.91 o 
  -4  -9  10        1.10        1.10      0.91 o 
  -3  -9  10        4.45        3.85      1.00 o 
  -2  -9  10        8.87        9.14      1.74 o 
  -1  -9  10        0.00        0.94      0.47 o 
   0  -9  10        7.47        6.58      1.10 o 
   1  -9  10        1.88        3.11      0.73 o 
  -5  -8  10        8.14        7.67      1.10 o 
  -4  -8  10        0.43        1.49      0.44 o 
  -3  -8  10        0.69        1.25      0.44 o 
  -2  -8  10        0.97        1.72      0.38 o 
  -1  -8  10        6.58        7.23      1.15 o 
   0  -8  10        5.81        4.11      0.65 o 
   1  -8  10        2.34        2.38      0.73 o 
   2  -8  10       27.66       28.14      3.47 o 
   3  -8  10       17.34       16.63      1.64 o 
  -6  -7  10        3.23        4.20      0.91 o 
  -5  -7  10       11.64       10.23      1.46 o 
  -4  -7  10        3.36        1.64      0.55 o 
  -3  -7  10        0.10        1.21      0.38 o 
  -2  -7  10        2.43        2.68      0.38 o 
  -1  -7  10        1.46        0.51      0.38 o 
   0  -7  10        1.73        2.25      0.44 o 
   1  -7  10       86.40       89.83      5.55 o 
   2  -7  10        2.94        6.21      1.10 o 
   3  -7  10        6.52        5.26      0.70 o 
   4  -7  10        3.45        6.26      0.78 o 
  -5  -6  10        4.47        6.40      1.28 o 
  -4  -6  10        2.87        2.98      0.81 o 
  -3  -6  10      105.42      100.98      4.19 o 
  -2  -6  10       57.48       56.42      2.94 o 
  -1  -6  10        0.31        1.01      0.41 o 
   0  -6  10       20.31       17.26      2.47 o 
   1  -6  10        8.07        7.27      1.64 o 
   2  -6  10        8.19        7.53      0.70 o 
   3  -6  10        0.36       -0.37      0.44 o 
   4  -6  10       21.14       17.38      3.11 o 
  -5  -5  10       15.55       15.83      1.29 o 
  -4  -5  10        8.45        7.50      0.65 o 
  -3  -5  10        0.13        1.37      0.27 o 
  -2  -5  10       43.12       43.90      2.70 o 
  -1  -5  10       21.12       19.28      1.23 o 
   0  -5  10        0.51        0.64      0.39 o 
   1  -5  10       15.16       14.56      1.12 o 
   2  -5  10        0.03       -0.31      0.53 o 
   3  -5  10        6.44        5.22      1.01 o 
   4  -5  10       12.69       11.75      1.19 o 
   5  -5  10        4.64        5.40      0.65 o 
  -5  -4  10        0.03       -0.55      0.55 o 
  -4  -4  10        4.48        4.16      0.41 o 
  -3  -4  10        4.19        5.31      0.60 o 
  -2  -4  10       19.67       20.44      1.41 o 
  -1  -4  10       10.80       11.65      0.94 o 
   0  -4  10        1.56        1.74      0.39 o 
   1  -4  10       19.82       15.02      1.29 o 
   2  -4  10        1.13        2.05      0.57 o 
   3  -4  10       12.58        9.28      1.27 o 
   4  -4  10       15.03       16.73      1.74 o 
   5  -4  10        8.83        8.39      0.88 o 
   6  -4  10        0.22        0.73      1.10 o 
  -5  -3  10        0.94        0.73      0.55 o 
  -4  -3  10        6.59        5.84      0.61 o 
  -3  -3  10        0.23        0.37      0.73 o 
  -2  -3  10        6.05        7.08      0.61 o 
  -1  -3  10        2.16        3.63      0.73 o 
   0  -3  10        0.03        0.09      0.45 o 
   1  -3  10       82.87       81.55      3.97 o 
   2  -3  10       11.38       11.17      1.09 o 
   3  -3  10       18.33       17.29      1.87 o 
   4  -3  10        7.12        7.13      1.18 o 
   5  -3  10       16.59       17.35      1.55 o 
   6  -3  10        1.36        1.64      0.91 o 
  -5  -2  10        0.01        0.55      0.39 o 
  -4  -2  10        1.96        1.71      0.82 o 
  -3  -2  10        5.77        5.00      0.74 o 
  -2  -2  10       15.37       14.67      1.63 o 
  -1  -2  10        0.94        0.18      0.26 o 
   0  -2  10       12.57       15.19      1.26 o 
   1  -2  10       21.34       20.02      1.65 o 
   2  -2  10        5.83        6.40      0.65 o 
   3  -2  10        7.73        8.35      2.47 o 
   4  -2  10       28.75       29.45      2.68 o 
   5  -2  10        6.38        4.70      0.65 o 
   6  -2  10        1.33        0.73      0.91 o 
   7  -2  10       22.32       25.40      3.84 o 
  -5  -1  10       61.78       57.58      3.38 o 
  -4  -1  10        2.34        4.62      0.82 o 
  -3  -1  10       11.24       10.40      1.01 o 
  -2  -1  10       64.16       64.89      3.93 o 
  -1  -1  10       49.58       55.80      5.85 o 
   0  -1  10       11.13       15.29      1.20 o 
   1  -1  10        1.20        1.46      0.30 o 
   2  -1  10        0.15        0.50      0.27 o 
   3  -1  10       34.44       37.33      3.20 o 
   4  -1  10       14.03       16.89      2.02 o 
   5  -1  10       18.43       18.42      1.79 o 
   6  -1  10       47.02       41.48      5.48 o 
   7  -1  10        7.06        6.76      1.28 o 
  -5   0  10      158.49      160.43      8.95 o 
  -4   0  10       49.09       53.76      3.56 o 
  -3   0  10        3.51        4.37      0.90 o 
  -2   0  10        3.33        2.91      0.64 o 
  -1   0  10       30.57       28.49      2.44 o 
   0   0  10        3.75        3.22      0.83 o 
   1   0  10        9.54       11.87      1.41 o 
   2   0  10        2.47        2.39      0.40 o 
   3   0  10       10.62       10.50      1.45 o 
   4   0  10        1.51        2.29      0.37 o 
   5   0  10       98.17      107.15      4.38 o 
   6   0  10        8.28        8.63      0.82 o 
   7   0  10        0.89        0.06      0.57 o 
  -6   1  10        3.92        5.85      0.91 o 
  -5   1  10        9.43       10.05      0.91 o 
  -4   1  10       23.40       22.66      1.93 o 
  -3   1  10        2.87        2.99      0.44 o 
  -2   1  10       19.53       15.62      2.10 o 
  -1   1  10        2.38        1.85      0.30 o 
   0   1  10       26.35       24.15      1.76 o 
   1   1  10      129.58      129.58      5.36 o 
   2   1  10      198.24      211.12      7.24 o 
   3   1  10        0.76        2.09      0.28 o 
   4   1  10       45.74       43.47      2.40 o 
   5   1  10        2.94        3.03      0.46 o 
   6   1  10        4.95        6.02      1.28 o 
   7   1  10        0.01        0.91      0.57 o 
   8   1  10       18.06       14.98      1.46 o 
  -5   2  10        3.18        4.02      0.73 o 
  -4   2  10        3.25        4.65      1.28 o 
  -3   2  10        0.96        0.46      0.46 o 
  -2   2  10        4.61        5.05      1.10 o 
  -1   2  10       38.50       38.90      4.57 o 
   0   2  10        3.95        3.72      0.58 o 
   1   2  10        0.03        0.43      0.57 o 
   2   2  10        7.28        6.47      0.63 o 
   3   2  10       10.89       10.67      0.84 o 
   4   2  10        1.41        1.78      0.30 o 
   5   2  10        0.50        0.56      0.28 o 
   6   2  10        0.07       -0.08      0.44 o 
   7   2  10        0.27       -0.47      0.47 o 
   8   2  10        4.99        4.39      1.10 o 
  -5   3  10        0.18        2.19      0.73 o 
  -4   3  10        2.43        3.29      0.73 o 
  -3   3  10        9.26        8.41      0.90 o 
  -2   3  10        1.32        3.01      1.37 o 
  -1   3  10        1.63        1.97      0.38 o 
   0   3  10        1.40        1.89      0.27 o 
   1   3  10       20.42       22.05      2.48 o 
   2   3  10       29.61       28.21      3.16 o 
   3   3  10       34.88       34.77      2.13 o 
   4   3  10        1.20        2.87      0.42 o 
   5   3  10       28.22       28.84      1.75 o 
   6   3  10        8.02        9.00      1.19 o 
   7   3  10        7.49       11.01      1.74 o 
   8   3  10       17.91       27.23      3.84 o 
  -4   4  10        4.23        4.20      0.73 o 
  -3   4  10        0.19        0.57      0.46 o 
  -2   4  10        2.00        1.64      0.39 o 
  -1   4  10        1.45        0.46      0.64 o 
   0   4  10        1.51        2.28      0.32 o 
   1   4  10        0.84        0.87      0.28 o 
   2   4  10        7.10        8.52      1.22 o 
   3   4  10        0.12        0.20      0.38 o 
   4   4  10        0.97        1.69      0.28 o 
   5   4  10       71.06       73.00      3.57 o 
   6   4  10        1.07        1.92      0.47 o 
   7   4  10        6.89       10.04      0.84 o 
   8   4  10        0.15        1.46      1.10 o 
  -4   5  10       14.50       14.44      1.64 o 
  -3   5  10       18.43       18.72      1.61 o 
  -2   5  10        8.18        8.16      0.88 o 
  -1   5  10        0.79        1.04      0.57 o 
   0   5  10        1.78        2.07      0.34 o 
   1   5  10       18.36       17.00      4.39 o 
   2   5  10       13.31       10.12      1.49 o 
   3   5  10        3.31        3.09      0.73 o 
   4   5  10        6.88        5.45      0.58 o 
   5   5  10       10.89       14.00      2.10 o 
   6   5  10        0.46        0.69      1.28 o 
   7   5  10       12.59       10.69      2.83 o 
   8   5  10       13.11       12.43      1.83 o 
  -3   6  10        5.70        3.65      0.91 o 
  -2   6  10       39.83       37.87      3.02 o 
  -1   6  10      111.94      105.72      6.32 o 
   0   6  10        1.14        2.65      1.10 o 
   1   6  10       23.87       21.72      2.31 o 
   2   6  10       35.88       31.89      3.03 o 
   3   6  10       43.30       39.16      3.55 o 
   4   6  10       23.04       17.19      1.63 o 
   5   6  10        0.00        0.23      0.47 o 
   6   6  10        2.00        3.29      0.61 o 
   7   6  10        7.05        5.30      1.28 o 
   8   6  10        5.11        5.30      1.28 o 
  -2   7  10        1.06        1.10      0.73 o 
  -1   7  10      120.98      120.41      9.87 o 
   0   7  10       40.86       44.21      3.68 o 
   1   7  10        0.03        0.06      0.57 o 
   2   7  10        1.04       -0.55      0.73 o 
   3   7  10       10.49        9.85      1.74 o 
   4   7  10        0.09        0.18      0.43 o 
   5   7  10       21.63       22.03      1.94 o 
   6   7  10        0.83        3.28      0.57 o 
   7   7  10       18.59       16.44      2.56 o 
  -2   8  10        7.37        6.21      1.10 o 
  -1   8  10        2.18        1.46      0.91 o 
   0   8  10        2.95        2.89      0.57 o 
   1   8  10        6.13        5.34      0.74 o 
   2   8  10       14.64       14.58      1.83 o 
   3   8  10        0.02        0.82      0.52 o 
   4   8  10        7.28        9.68      2.56 o 
   5   8  10       19.72       18.79      1.71 o 
   6   8  10       52.33       56.64      7.13 o 
   7   8  10        0.34        0.37      1.10 o 
   0   9  10        4.56        5.63      0.70 o 
   1   9  10        0.09       -0.48      0.82 o 
   2   9  10        3.66        7.05      0.78 o 
   3   9  10        9.40        8.53      1.19 o 
   4   9  10        0.29        0.18      0.91 o 
   5   9  10        1.99        2.56      1.10 o 
   6   9  10        1.64        2.38      1.10 o 
   1  10  10        7.77        8.55      0.96 o 
   2  10  10        1.09        0.88      1.64 o 
   3  10  10        0.00        0.91      1.10 o 
   4  10  10        0.14        1.64      1.10 o 
   5  10  10        4.85        4.75      1.28 o 
  -3  -9  11       11.80       13.41      1.37 o 
  -2  -9  11        0.74        2.01      0.73 o 
  -1  -9  11        6.54        9.14      1.10 o 
   0  -9  11        1.42        1.64      0.73 o 
  -4  -8  11        2.13        4.39      0.91 o 
  -3  -8  11        0.17        0.98      0.47 o 
  -2  -8  11        4.80        4.57      0.73 o 
  -1  -8  11        0.13        0.91      0.73 o 
   0  -8  11        0.86        1.64      0.73 o 
   1  -8  11        1.84        0.55      0.73 o 
   2  -8  11        3.42        3.29      0.91 o 
  -5  -7  11        5.56        7.13      1.10 o 
  -4  -7  11        1.56        1.73      0.64 o 
  -3  -7  11        0.40        1.99      0.73 o 
  -2  -7  11        6.43        5.85      0.73 o 
  -1  -7  11        8.55        8.18      0.83 o 
   0  -7  11        0.44        0.89      1.00 o 
   1  -7  11        2.57        2.98      0.57 o 
   2  -7  11        7.31        6.94      0.91 o 
   3  -7  11        1.92        4.93      0.91 o 
  -4  -6  11        2.56        3.16      0.57 o 
  -3  -6  11      104.33      101.79      4.35 o 
  -2  -6  11       23.21       22.80      2.74 o 
  -1  -6  11        0.03        0.23      0.44 o 
   0  -6  11       30.67       27.57      2.44 o 
   1  -6  11       22.71       20.46      1.71 o 
   3  -6  11        0.38        0.37      0.82 o 
   4  -6  11        5.53        6.59      0.82 o 
  -4  -5  11       12.32       11.89      0.74 o 
  -3  -5  11       90.21       89.20      3.80 o 
  -2  -5  11       69.56       67.97      4.16 o 
  -1  -5  11        9.26        5.72      0.82 o 
   0  -5  11       77.02       74.80      4.78 o 
   1  -5  11        4.22        5.89      0.77 o 
   2  -5  11        3.08        4.02      0.65 o 
   3  -5  11       68.94       73.12      4.84 o 
   4  -5  11       58.95       61.78      4.37 o 
  -4  -4  11        2.50        3.04      0.39 o 
  -3  -4  11        2.89        2.47      0.39 o 
  -2  -4  11       37.83       37.05      2.81 o 
  -1  -4  11       20.40       18.64      1.87 o 
   0  -4  11       21.40       17.78      2.47 o 
   1  -4  11        8.39        7.78      0.83 o 
   2  -4  11        2.97        2.34      1.00 o 
   3  -4  11       87.65       91.50      5.74 o 
   4  -4  11      138.26      163.51      8.43 o 
   5  -4  11       47.51       53.05      3.64 o 
  -4  -3  11        0.01       -0.09      0.39 o 
  -3  -3  11       11.36       11.49      1.05 o 
  -2  -3  11        6.03        5.12      0.52 o 
  -1  -3  11        5.18        3.52      0.82 o 
   0  -3  11       63.73       58.44      4.13 o 
   1  -3  11       33.19       28.50      1.96 o 
   2  -3  11       40.14       35.52      2.32 o 
   3  -3  11        1.04        0.70      0.82 o 
   4  -3  11       67.73       69.48      4.81 o 
   5  -3  11        0.10       -0.06      1.10 o 
   6  -3  11        0.80       -0.73      1.46 o 
  -5  -2  11        0.19        0.00      0.73 o 
  -4  -2  11        5.30        5.10      0.91 o 
  -3  -2  11        2.66        2.61      0.39 o 
  -2  -2  11       18.92       16.04      2.19 o 
  -1  -2  11        1.25        1.10      0.55 o 
   0  -2  11        1.10        4.13      0.57 o 
   1  -2  11       31.90       33.12      2.53 o 
   2  -2  11        1.32        2.98      0.38 o 
   3  -2  11        3.67        4.37      0.57 o 
   4  -2  11        1.28        0.84      0.44 o 
   5  -2  11        0.14        0.41      1.19 o 
   6  -2  11       11.47       11.51      2.38 o 
  -5  -1  11        0.70        3.47      0.73 o 
  -4  -1  11        9.63       10.61      1.55 o 
  -3  -1  11        1.12        0.55      0.91 o 
  -2  -1  11        0.00        0.82      0.46 o 
  -1  -1  11        0.35        4.39      0.73 o 
   0  -1  11        7.43        9.77      1.64 o 
   1  -1  11        0.18        0.34      0.48 o 
   2  -1  11        0.96        0.78      0.44 o 
   3  -1  11        7.34        7.72      1.13 o 
   4  -1  11        1.14        1.17      0.44 o 
   5  -1  11        2.97        2.08      1.10 o 
   6  -1  11        0.08       -0.91      0.91 o 
  -5   0  11        9.55       10.96      0.91 o 
  -4   0  11       14.40       15.50      1.22 o 
  -3   0  11        4.91        4.31      0.52 o 
  -2   0  11        0.57        0.33      0.30 o 
  -1   0  11       31.59       30.82      2.83 o 
   0   0  11       22.89       26.06      1.86 o 
   1   0  11       20.01       17.64      1.66 o 
   2   0  11        6.97        6.68      0.68 o 
   3   0  11       37.59       36.07      3.16 o 
   4   0  11        5.71        6.45      1.10 o 
   5   0  11        0.07        0.09      0.64 o 
   6   0  11        6.77        7.67      1.10 o 
   7   0  11        4.36        3.65      1.10 o 
  -5   1  11        6.62        7.49      0.91 o 
  -4   1  11        5.91        6.03      0.91 o 
  -3   1  11        0.04        0.42      0.91 o 
  -2   1  11       12.33       15.73      2.56 o 
  -1   1  11        5.55        6.77      1.74 o 
   0   1  11       21.54       23.63      1.69 o 
   1   1  11      279.50      295.73      9.30 o 
   2   1  11       61.21       70.92      3.81 o 
   3   1  11       11.15       11.18      1.74 o 
   4   1  11       13.94       15.50      3.38 o 
   5   1  11       41.77       43.59      3.47 o 
   6   1  11        1.35        1.28      1.10 o 
   7   1  11        9.70        7.86      1.64 o 
  -5   2  11        0.27        1.64      0.73 o 
  -4   2  11        1.98        1.83      0.73 o 
  -3   2  11       16.22       13.79      2.92 o 
  -2   2  11      113.48      123.30      6.71 o 
  -1   2  11        1.02        0.90      1.00 o 
   0   2  11       17.63       16.04      1.67 o 
   1   2  11      160.29      167.68      6.63 o 
   2   2  11       80.20       84.52      8.22 o 
   3   2  11        0.92        1.76      0.64 o 
   4   2  11       82.55       80.55      5.34 o 
   5   2  11        0.21        0.85      0.57 o 
   6   2  11        2.43        1.83      0.91 o 
   7   2  11       54.58       58.29      7.13 o 
  -4   3  11        0.50        1.10      0.73 o 
  -3   3  11        0.07        0.86      1.00 o 
  -2   3  11       37.26       33.67      3.29 o 
  -1   3  11       32.44       30.74      2.83 o 
   0   3  11        3.39        3.04      0.44 o 
   1   3  11        6.12        4.49      0.61 o 
   2   3  11       41.85       40.58      4.20 o 
   3   3  11       17.10       18.79      2.56 o 
   4   3  11       56.54       66.86      4.80 o 
   5   3  11        0.89        1.75      0.73 o 
   6   3  11        1.20        0.97      0.57 o 
   7   3  11       46.94       48.79      6.40 o 
  -4   4  11        0.63       -0.18      0.91 o 
  -3   4  11        0.02        0.18      0.73 o 
  -2   4  11        4.90        4.16      0.61 o 
  -1   4  11        0.07        0.65      1.19 o 
   0   4  11       12.42       13.07      0.99 o 
   1   4  11       11.83        9.65      2.10 o 
   2   4  11       16.72       17.00      2.23 o 
   3   4  11       17.88       20.58      2.47 o 
   4   4  11       28.35       26.58      2.60 o 
   5   4  11       23.70       25.05      2.01 o 
   6   4  11       19.50       23.00      2.01 o 
   7   4  11        0.14       -0.37      1.10 o 
  -3   5  11        2.77        3.11      0.73 o 
  -2   5  11        0.07       -0.64      0.64 o 
  -1   5  11        0.92        0.55      0.52 o 
   0   5  11        3.13        3.47      0.70 o 
   1   5  11        0.05       -0.23      0.44 o 
   2   5  11        8.83        7.32      1.05 o 
   3   5  11        4.94        2.57      0.52 o 
   4   5  11        2.49        2.80      0.57 o 
   5   5  11       11.02       10.79      2.56 o 
   6   5  11        5.88        4.42      0.61 o 
   7   5  11        0.00        0.00      1.28 o 
  -2   6  11        0.76        2.19      0.91 o 
  -1   6  11        3.96        3.84      0.73 o 
   0   6  11        1.67        3.44      0.65 o 
   1   6  11        0.16        0.73      0.91 o 
   2   6  11        7.60        6.58      0.96 o 
   3   6  11        1.58        2.09      0.57 o 
   4   6  11        0.72        0.85      1.37 o 
   5   6  11        1.21        3.65      0.91 o 
   6   6  11        2.81        3.70      0.61 o 
   7   6  11        5.68        6.40      1.83 o 
  -2   7  11       13.52       12.43      1.83 o 
  -1   7  11       24.70       23.21      3.29 o 
   0   7  11       22.14       20.23      3.65 o 
   1   7  11       10.34       10.70      1.46 o 
   2   7  11        0.07        1.12      0.57 o 
   3   7  11       19.06       18.08      2.21 o 
   4   7  11       20.62       17.36      2.92 o 
   5   7  11       34.58       38.55      6.03 o 
   6   7  11        0.00        1.28      1.10 o 
   7   7  11       15.88       21.56      3.47 o 
  -1   8  11        6.89        9.14      1.10 o 
   0   8  11       10.28        9.50      1.46 o 
   1   8  11        8.15        9.17      1.28 o 
   2   8  11        1.43        2.08      0.70 o 
   3   8  11       10.52        9.71      1.13 o 
   4   8  11       22.50       18.82      4.57 o 
   5   8  11      104.97      132.84     12.43 o 
   6   8  11       33.39       36.36      5.12 o 
   1   9  11        6.72        7.66      0.96 o 
   2   9  11       93.99       95.26      6.14 o 
   3   9  11        2.70        3.47      1.10 o 
   4   9  11        3.69        5.85      1.28 o 
   5   9  11       39.57       40.38      5.66 o 
  -2  -8  12        2.33        4.02      0.73 o 
  -1  -8  12        3.59        4.02      0.73 o 
   0  -8  12        2.42        0.55      0.73 o 
  -3  -7  12        2.06        3.65      0.73 o 
  -2  -7  12        4.28        4.57      0.73 o 
  -1  -7  12        3.35        2.01      0.55 o 
   0  -7  12       30.54       36.73      3.84 o 
   1  -7  12        3.47        4.57      0.91 o 
   2  -7  12        3.43        3.65      0.91 o 
  -4  -6  12       37.55       36.91      2.19 o 
  -3  -6  12       28.32       30.33      2.38 o 
  -2  -6  12        0.02       -0.55      0.55 o 
  -1  -6  12        5.69        6.21      0.91 o 
   0  -6  12       13.56       13.64      1.92 o 
   1  -6  12        0.04        1.28      0.73 o 
   2  -6  12        0.82        0.73      0.73 o 
   3  -6  12        8.25        5.30      0.91 o 
  -4  -5  12        1.17        0.18      0.73 o 
  -3  -5  12       22.31       24.12      2.01 o 
  -2  -5  12        2.03        1.64      0.44 o 
  -1  -5  12        0.69        1.88      0.44 o 
   0  -5  12       11.13        9.95      0.91 o 
   1  -5  12        2.65        2.04      0.64 o 
   2  -5  12        4.62        4.57      1.28 o 
   3  -5  12        2.37        3.42      0.61 o 
   4  -5  12        0.44        1.20      2.10 o 
  -4  -4  12        4.08        2.19      0.73 o 
  -3  -4  12        5.51        5.85      0.73 o 
  -2  -4  12        0.58        2.19      0.73 o 
  -1  -4  12        0.51        1.57      0.44 o 
   0  -4  12       28.77       25.40      2.33 o 
   1  -4  12        0.03        0.57      0.44 o 
   2  -4  12        9.14       11.33      1.83 o 
   3  -4  12       23.35       19.47      1.71 o 
   4  -4  12        1.06        1.57      0.61 o 
  -4  -3  12        1.65        2.01      0.73 o 
  -3  -3  12        3.81        6.41      0.64 o 
  -2  -3  12        1.71        1.76      0.39 o 
  -1  -3  12        1.61        1.57      0.39 o 
   0  -3  12       33.27       35.21      2.83 o 
   1  -3  12       25.83       22.38      1.89 o 
   2  -3  12        5.57       11.69      1.28 o 
   3  -3  12        0.18       -0.46      0.65 o 
   4  -3  12       27.33       24.39      2.07 o 
   5  -3  12        1.56        2.28      0.70 o 
  -4  -2  12        0.54        1.64      0.73 o 
  -3  -2  12       15.47       16.30      1.27 o 
  -2  -2  12        1.64        2.00      0.46 o 
  -1  -2  12        0.02        0.27      0.39 o 
   0  -2  12       10.45        8.16      1.83 o 
   1  -2  12        4.17        3.25      0.57 o 
   3  -2  12       17.43       15.29      1.46 o 
   4  -2  12        0.04       -0.16      0.57 o 
   5  -2  12        0.27       -0.60      0.70 o 
  -5  -1  12        0.10        0.18      0.73 o 
  -4  -1  12        4.98        5.48      0.91 o 
  -3  -1  12       21.33       18.42      1.53 o 
  -2  -1  12       25.90       25.25      2.20 o 
  -1  -1  12        0.02       -0.09      0.64 o 
   0  -1  12        5.69       10.38      0.94 o 
   1  -1  12        0.86        1.15      0.53 o 
   2  -1  12       11.44        9.04      1.13 o 
   3  -1  12        4.45        4.98      1.10 o 
   4  -1  12       17.68       17.95      1.74 o 
   5  -1  12       26.73       21.82      1.45 o 
   6  -1  12        2.34        5.30      1.28 o 
  -4   0  12        3.89        3.65      0.73 o 
  -3   0  12        0.50        0.44      0.55 o 
  -2   0  12       24.22       20.76      1.81 o 
  -1   0  12        0.48        0.73      0.39 o 
   0   0  12       20.81       21.00      1.97 o 
   1   0  12        1.29        1.38      0.36 o 
   2   0  12        0.34        2.22      0.57 o 
   3   0  12        6.51        8.66      1.19 o 
   4   0  12       36.19       37.07      6.21 o 
   5   0  12        8.99       11.66      1.00 o 
   6   0  12        1.85        2.92      1.28 o 
  -4   1  12        0.49        0.37      0.73 o 
  -3   1  12        1.40        1.64      0.55 o 
  -2   1  12        0.07        2.05      0.55 o 
  -1   1  12       34.77       31.37      2.70 o 
   0   1  12       54.49       52.57      3.87 o 
   1   1  12       73.27       82.02      4.21 o 
   2   1  12        0.50        0.27      0.47 o 
   3   1  12       22.40       23.44      2.28 o 
   4   1  12        9.06       10.36      1.32 o 
   5   1  12        0.13        0.66      0.61 o 
   6   1  12        0.42        0.00      1.10 o 
  -4   2  12        0.07        0.91      0.73 o 
  -3   2  12        1.13        1.64      0.73 o 
  -2   2  12       11.25        8.51      1.37 o 
  -1   2  12        0.06       -0.18      0.64 o 
   0   2  12        2.25        3.04      0.52 o 
   1   2  12        7.28        5.00      1.14 o 
   2   2  12        0.48        2.03      0.91 o 
   3   2  12        3.58        2.38      0.57 o 
   4   2  12        1.59        4.57      0.91 o 
   5   2  12        1.92        2.11      0.91 o 
   6   2  12        1.23        2.38      1.10 o 
  -3   3  12        4.83        4.57      0.73 o 
  -2   3  12        1.41        1.22      0.57 o 
  -1   3  12        2.40        3.33      0.52 o 
   0   3  12       12.11        7.49      0.91 o 
   1   3  12       14.52       16.39      1.74 o 
   2   3  12        8.53        9.35      1.16 o 
   3   3  12        0.28        0.71      1.46 o 
   4   3  12       44.07       41.23      3.28 o 
   5   3  12        2.26        1.86      0.70 o 
   6   3  12        3.71        5.30      1.46 o 
   7   3  12       28.49       36.00      4.93 o 
  -3   4  12        0.01        1.10      0.91 o 
  -2   4  12        0.42        1.83      0.73 o 
  -1   4  12        2.95        3.60      1.10 o 
   0   4  12        1.06        1.76      0.64 o 
   1   4  12        1.62        1.10      0.57 o 
   2   4  12        1.01        1.50      0.57 o 
   3   4  12        1.63        2.98      0.57 o 
   4   4  12       45.27       47.98      3.99 o 
   5   4  12        5.96        5.12      1.46 o 
   6   4  12        2.49        5.85      1.10 o 
   7   4  12        2.26        2.74      1.28 o 
  -2   5  12        2.87        2.92      0.73 o 
  -1   5  12        2.34        1.64      0.73 o 
   0   5  12        4.99        6.03      0.73 o 
   1   5  12       15.27       15.25      1.74 o 
   2   5  12        0.01        0.69      0.57 o 
   3   5  12        0.09        0.67      0.57 o 
   4   5  12        4.45        5.08      1.00 o 
   5   5  12        1.29        4.57      1.10 o 
   6   5  12       10.52        8.59      2.01 o 
  -1   6  12        0.30       -0.91      0.91 o 
   0   6  12        8.09        7.49      1.28 o 
   1   6  12       19.19       17.75      1.74 o 
   2   6  12       28.14       25.84      2.41 o 
   3   6  12        3.21        6.40      2.38 o 
   4   6  12        0.32       -0.82      0.82 o 
   5   6  12        0.00        0.18      1.10 o 
   6   6  12        1.55        2.19      1.28 o 
   0   7  12        1.86        2.74      0.91 o 
   1   7  12        0.16        0.91      0.61 o 
   2   7  12       16.31       11.80      3.29 o 
   3   7  12        0.02        0.40      0.73 o 
   4   7  12       16.96       12.06      3.29 o 
   5   7  12        0.73        4.39      1.46 o 
   6   7  12        8.10        6.21      2.38 o 
   1   8  12        2.09        2.36      0.74 o 
   2   8  12        1.55        3.38      0.74 o 
   3   8  12       13.66       14.21      1.10 o 
   4   8  12       10.82       12.79      2.56 o 
   5   8  12       18.30       20.46      4.93 o 
  -3  -6  13       18.95       21.01      1.46 o 
  -2  -6  13        0.34        2.92      0.73 o 
  -1  -6  13        7.92        7.31      0.73 o 
   0  -6  13       28.95       26.68      3.11 o 
   1  -6  13        1.05        1.83      0.73 o 
  -3  -5  13       38.30       43.12      3.47 o 
  -2  -5  13        3.54        2.56      0.73 o 
  -1  -5  13       27.09       24.67      2.56 o 
   0  -5  13        0.12        0.37      0.73 o 
   1  -5  13        8.81        9.14      1.46 o 
   2  -5  13       59.71       56.28      5.66 o 
  -4  -4  13        5.26        3.11      0.91 o 
  -3  -4  13       14.90       14.44      1.10 o 
  -2  -4  13        1.41        2.38      0.73 o 
  -1  -4  13       16.59       12.97      1.64 o 
   0  -4  13        5.20        6.47      0.70 o 
   1  -4  13        0.90        0.73      0.73 o 
   2  -4  13       45.42       44.04      4.93 o 
   3  -4  13      113.23      125.71      9.68 o 
  -4  -3  13        6.51        7.13      0.91 o 
  -3  -3  13        1.55        2.01      0.73 o 
  -2  -3  13        0.90        0.37      0.73 o 
  -1  -3  13       13.80       12.06      2.74 o 
   0  -3  13       29.70       22.17      3.38 o 
   1  -3  13        8.86        6.90      0.91 o 
   2  -3  13        1.38        1.46      0.73 o 
   3  -3  13       61.36       66.79      4.39 o 
   4  -3  13        0.43        2.38      1.28 o 
  -4  -2  13        2.14        4.20      0.73 o 
  -3  -2  13        6.48        6.21      0.91 o 
  -2  -2  13        0.00        0.55      0.73 o 
  -1  -2  13        0.09       -0.31      1.00 o 
   0  -2  13       10.95       18.83      1.38 o 
   1  -2  13        0.54       -0.73      0.73 o 
   2  -2  13        0.19       -0.73      0.73 o 
   3  -2  13        0.22       -0.61      0.61 o 
   4  -2  13        2.23        1.90      1.00 o 
  -4  -1  13        2.55        3.65      0.91 o 
  -3  -1  13        0.03        1.46      0.73 o 
  -2  -1  13        3.91        4.39      0.73 o 
  -1  -1  13        0.02        0.37      0.44 o 
   1  -1  13        0.36        1.33      0.44 o 
   2  -1  13        4.30        5.12      0.73 o 
   3  -1  13        0.40        0.62      0.61 o 
   4  -1  13        0.05        2.38      1.10 o 
   5  -1  13        1.06        1.37      0.74 o 
  -4   0  13        0.89        2.01      0.91 o 
  -3   0  13        0.13        2.01      0.73 o 
  -2   0  13        9.92       10.05      1.10 o 
  -1   0  13        3.15        3.75      0.52 o 
   0   0  13       27.60       26.54      2.83 o 
   1   0  13        7.16        9.18      1.64 o 
   2   0  13       13.67       16.36      1.55 o 
   3   0  13       15.83       15.24      1.53 o 
   4   0  13        0.00        1.45      0.82 o 
   5   0  13        3.06        2.50      0.74 o 
  -3   1  13        0.32        1.46      0.73 o 
  -2   1  13        5.61        4.39      0.73 o 
  -1   1  13       13.12       10.10      1.74 o 
   0   1  13      130.91      135.94      7.17 o 
   1   1  13       45.16       48.60      5.12 o 
   2   1  13        2.08        2.92      1.10 o 
   3   1  13        1.33        3.52      0.61 o 
   4   1  13       56.76       57.86      4.39 o 
   5   1  13        0.39        0.18      2.19 o 
  -3   2  13       34.47       32.16      2.92 o 
  -2   2  13        3.86        2.92      0.73 o 
  -1   2  13       19.52       14.99      1.42 o 
   0   2  13       70.31       71.06      4.65 o 
   1   2  13       65.30       70.17      6.76 o 
   2   2  13        0.00        1.40      0.49 o 
   3   2  13       39.31       38.02      3.29 o 
   4   2  13        1.69        2.09      0.64 o 
   5   2  13        6.64        6.94      0.91 o 
   6   2  13       54.83       68.52      8.41 o 
  -2   3  13       12.11        9.87      1.28 o 
  -1   3  13        2.36        3.21      1.00 o 
   0   3  13        0.13        2.74      0.73 o 
   1   3  13       16.58       15.19      1.35 o 
   2   3  13        0.22        1.48      0.70 o 
   3   3  13       47.48       50.37      4.16 o 
   4   3  13        0.00       -0.91      0.91 o 
   5   3  13        1.00        2.01      1.28 o 
   6   3  13       36.18       35.27      4.57 o 
  -2   4  13        0.09       -0.18      0.91 o 
  -1   4  13        2.34        3.47      0.73 o 
   0   4  13        6.14        4.57      1.10 o 
   1   4  13        9.09       10.12      1.09 o 
   2   4  13        5.81        7.14      1.55 o 
   3   4  13        6.24        7.24      2.47 o 
   4   4  13       24.96       19.38      2.28 o 
   5   4  13        4.55        3.65      1.28 o 
   6   4  13        1.31        2.19      1.46 o 
  -1   5  13        5.56        5.48      1.28 o 
   0   5  13        0.16        0.37      0.73 o 
   1   5  13        0.81        1.28      0.74 o 
   2   5  13        0.14        0.03      0.70 o 
   3   5  13        0.95        1.61      0.70 o 
   4   5  13        6.19        8.13      2.01 o 
   5   5  13        1.70        4.39      1.28 o 
   0   6  13        0.98        0.18      0.91 o 
   1   6  13        3.29        1.83      0.91 o 
   2   6  13        8.58        8.63      0.96 o 
   3   6  13        0.60        2.77      1.10 o 
   4   6  13        0.08        2.42      0.83 o 
   5   6  13        0.75        2.38      1.28 o 
   1   7  13        0.31        0.00      1.10 o 
   2   7  13        7.89        7.59      1.46 o 
   3   7  13        6.39        7.02      0.98 o 
   4   7  13       32.15       32.89      4.39 o 
  -1  -5  14        1.78        3.47      0.91 o 
   0  -5  14        9.27        9.68      0.91 o 
  -2  -4  14        0.56        0.18      0.73 o 
  -1  -4  14       13.64       16.26      1.28 o 
   0  -4  14        0.60       -0.55      0.73 o 
   1  -4  14       14.47       13.34      2.01 o 
   2  -4  14       14.05       16.44      2.01 o 
  -2  -3  14        3.99        5.12      0.91 o 
  -1  -3  14       11.32       11.51      1.28 o 
   0  -3  14       21.88       24.30      3.11 o 
   1  -3  14        3.28        3.11      0.73 o 
   2  -3  14        0.23        1.28      0.73 o 
   3  -3  14       16.06       13.52      1.46 o 
  -2  -2  14        0.01        1.46      0.73 o 
  -1  -2  14       13.98       10.42      1.10 o 
   0  -2  14        0.33       -0.73      0.73 o 
   1  -2  14        0.12        0.37      0.73 o 
   2  -2  14        6.67        6.76      0.91 o 
   3  -2  14        1.11        1.46      0.91 o 
  -2  -1  14        1.11        0.91      0.73 o 
  -1  -1  14        1.76        1.46      0.73 o 
   0  -1  14        0.01        3.94      0.70 o 
   1  -1  14        9.02        9.87      1.46 o 
   2  -1  14        6.20        7.13      1.46 o 
   3  -1  14        6.04        6.88      0.88 o 
   4  -1  14        6.10        6.83      1.19 o 
  -2   0  14        0.96        1.64      0.73 o 
  -1   0  14       23.33       19.73      2.38 o 
   0   0  14        0.29        0.53      0.57 o 
   1   0  14        0.14        0.00      0.73 o 
   3   0  14       18.47       19.74      1.32 o 
   4   0  14        1.23        0.49      0.74 o 
  -2   1  14       15.69       14.62      1.28 o 
  -1   1  14        8.30        8.22      1.28 o 
   0   1  14       38.51       36.25      2.92 o 
   1   1  14        0.55        1.64      0.73 o 
   2   1  14        3.96        5.30      0.91 o 
   3   1  14       13.58       13.04      1.83 o 
   4   1  14        0.19        1.08      0.74 o 
  -2   2  14        0.95        0.73      0.91 o 
  -1   2  14        1.96        2.92      0.91 o 
   0   2  14        1.73        1.64      0.73 o 
   1   2  14        1.44        3.65      0.73 o 
   2   2  14        0.08        1.50      0.73 o 
   3   2  14        0.04        1.21      0.63 o 
   4   2  14        8.96        7.13      0.91 o 
  -1   3  14       10.44        7.31      1.28 o 
   0   3  14        3.54        5.30      1.64 o 
   1   3  14        0.76        1.83      0.73 o 
   2   3  14        0.95        0.84      0.74 o 
   3   3  14       29.31       34.37      4.75 o 
   4   3  14        3.13        4.20      0.77 o 
   0   4  14        3.26        4.39      1.10 o 
   1   4  14        0.07        0.37      0.91 o 
   2   4  14        6.36        5.12      1.28 o 
   3   4  14       17.87       16.83      1.42 o 
   4   4  14        9.74        8.00      0.96 o 
   1   5  14        0.02        0.55      0.91 o 
   2   5  14        0.06        1.52      0.74 o 
   3   5  14        7.20        7.83      1.19 o 
   4   5  14        0.06        1.46      1.10 o 
   0  -1  15        0.56        4.57      1.10 o 
   1  -1  15        0.56        1.10      1.10 o 
   0   0  15        1.20        1.83      0.91 o 
   1   0  15        9.80       10.78      1.46 o 
   2   0  15        8.04        8.77      1.28 o 
   0   1  15       30.18       24.48      2.92 o 
   1   1  15        0.06       -0.91      0.91 o 
   2   1  15        0.05        1.46      1.10 o 
   1   2  15        0.55        1.46      0.91 o 
   2   2  15        7.06        7.13      1.10 o 
                                                 
